# Supplementary material for: Long-term phenological trends, species accumulation rates, aphid traits and climate: five decades of change in migrating aphids
Source: J Anim Ecol. 2014 Oct 3;84(1):21–34. doi: 10.1111/1365-2656.12282 (PMC4303923; doi:10.1111/1365-2656.12282)
Supplement: Supplementary file 1 — Appendix S1. Species, sites and years matrix and meteorological stations used (vsn 10). [file jane0084-0021-sd1.xlsx]

## Sheet: 1a Sp-Site-Year Matrix
Species/Sites	1965	1966	1967	1968	1969	1970	1971	1972	1973	1974	1975	1976	1977	1978	1979	1980	1981	1982	1983	1984	1985	1986	1987	1988	1989	1990	1991	1992	1993	1994	1995	1996	1997	1998	1999	2000	2001	2002	2003	2004	2005	2006	2007	2008	2009	2010	Grand Total
Acyrthosiphon pisum	2	2	4	5	5	5	8	6	7	5	7	11	9	8	11	8	8	12	10	12	12	12	12	11	11	10	10	11	10	9	11	11	11	9	9	11	12	8	10	11	10	10	10	9	5	8	408
Brooms Barn 904	1	1	1	1	1	1	1	1	1	1	1	1	1	1	1	1	1	1	1	1	1	1	1	1	1	1	1	1	1	1	1	1	1	1	1	1	1	1	1	1	1	1	1	1	1	1	46
Dundee 907			1	1	1	1	1	1	1	1	1	1	1	1	1	1	1	1	1	1	1	1	1	1	1	1	1	1	1		1	1	1	1	1	1	1	1	1	1	1	1		1		1	41
East Craigs 912							1					1			1			1		1	1	1	1	1	1	1	1	1	1		1	1	1			1	1		1	1							21
Hereford 917								1	1		1	1	1	1	1	1	1	1	1	1	1	1	1	1	1	1	1	1	1	1	1	1	1	1	1	1	1	1		1	1		1	1	1	1	36
Kirton I 934																	1	1	1	1	1	1	1	1	1	1	1	1	1	1	1	1	1	1	1	1	1	1	1	1	1	1	1	1			28
Newcastle 906			1				1					1			1			1		1	1	1	1		1		1	1	1	1	1	1	1				1			1	1	1	1			1	23
Preston 922												1	1		1			1	1	1	1	1	1	1	1	1	1	1		1	1	1	1	1	1	1	1		1		1	1	1		1	1	28
Rothamsted Tower 901	1	1		1	1	1	1	1	1	1	1	1	1	1	1	1	1	1	1	1	1	1	1	1	1	1	1	1	1	1	1	1	1	1	1	1	1	1	1	1	1	1	1	1	1	1	45
Silwood Park 908				1	1	1	1		1	1	1	1	1	1	1	1	1	1	1	1	1	1	1	1												1	1	1	1	1	1	1	1	1			29
Starcross 913							1	1	1		1	1	1	1	1	1		1	1	1	1	1	1	1	1	1	1	1	1	1	1	1	1	1	1	1	1		1	1	1	1	1	1			35
Writtle 924												1	1	1	1	1	1	1	1	1	1	1	1	1	1	1		1	1	1	1	1	1	1	1	1	1	1	1	1	1	1	1	1	1	1	34
Wye 903			1	1	1	1	1	1	1	1	1	1	1	1	1	1	1	1	1	1	1	1	1	1	1	1	1	1	1	1	1	1	1	1	1	1	1	1	1	1		1	1	1		1	42
Anoecia corni	2	2	3	4	4	5	5	6	6	6	6	7	7	8	8	8	9	9	9	9	9	9	9	9	8	8	7	8	8	8	8	8	8	8	8	9	9	8	8	9	8	8	9	9	5	6	334
Brooms Barn 904	1	1	1	1	1	1	1	1	1	1	1	1	1	1	1	1	1	1	1	1	1	1	1	1	1	1	1	1	1	1	1	1	1	1	1	1	1	1	1	1	1	1	1	1	1	1	46
Hereford 917								1	1	1	1	1	1	1	1	1	1	1	1	1	1	1	1	1	1	1	1	1	1	1	1	1	1	1	1	1	1	1		1	1		1	1	1	1	37
Kirton I 934																	1	1	1	1	1	1	1	1	1	1	1	1	1	1	1	1	1	1	1	1	1	1	1	1	1	1	1	1			28
Preston 922												1		1	1	1	1	1	1	1	1	1	1	1	1	1	1	1	1	1	1	1	1	1	1	1	1	1	1	1	1	1	1	1	1	1	34
Rothamsted Tower 901	1	1	1	1	1	1	1	1	1	1	1	1	1	1	1	1	1	1	1	1	1	1	1	1	1	1	1	1	1	1	1	1	1	1	1	1	1	1	1	1	1	1	1	1	1	1	46
Silwood Park 908				1	1	1	1	1	1	1	1	1	1	1	1	1	1	1	1	1	1	1	1	1												1	1	1	1	1	1	1	1	1			30
Starcross 913						1	1	1	1	1	1		1	1	1	1	1	1	1	1	1	1	1	1	1	1	1	1	1	1	1	1	1	1	1	1	1		1	1	1	1	1	1			37
Writtle 924												1	1	1	1	1	1	1	1	1	1	1	1	1	1	1		1	1	1	1	1	1	1	1	1	1	1	1	1	1	1	1	1	1	1	34
Wye 903			1	1	1	1	1	1	1	1	1	1	1	1	1	1	1	1	1	1	1	1	1	1	1	1	1	1	1	1	1	1	1	1	1	1	1	1	1	1		1	1	1		1	42
Aphis sambuci					1	1	1		1	1	1			1		1	1		1	1		1	1		1				1		1	1	1	1	1	1		1	1		1						24
East Craigs 912					1	1	1		1	1	1			1		1	1		1	1		1	1		1				1		1	1	1	1	1	1		1	1		1						24
Aulacorthum solani							1			2	1	2	1	1		1	2	1	2	1				2	2	2		1	2	2	2	1		1	2	2	1	1	2	2	2	1	2	1	1		47
Preston 922										1	1	1		1			1		1	1				1	1	1		1	1	1	1			1	1	1		1	1	1	1		1	1	1		24
Starcross 913							1			1		1	1			1	1	1	1					1	1	1			1	1	1	1			1	1	1		1	1	1	1	1				23
Betulaphis quadrituberculata											1	1		1		1	1		1		1	1	1	1		1				1			1	1	1		1	1		1		1		1	1		21
Preston 922											1	1		1		1	1		1		1	1	1	1		1				1			1	1	1		1	1		1		1		1	1		21
Brachycaudus helichrysi				6	9	10	11	12	12	13	14	15	15	15	14	15	16	16	16	16	16	16	16	15	13	13	11	13	13	13	13	13	13	13	13	14	13	11	12	13	12	10	10	11	5	8	548
Aberystwyth 911					1	1	1	1	1	1	1	1	1	1	1	1	1	1	1	1	1	1	1	1																							20
Ayr 923											1	1	1	1		1	1	1	1	1	1	1	1	1	1	1		1	1	1	1	1	1	1	1	1	1		1	1	1						28
Brooms Barn 904				1	1	1	1	1	1	1	1	1	1	1	1	1	1	1	1	1	1	1	1	1	1	1	1	1	1	1	1	1	1	1	1	1	1	1	1	1	1	1	1	1	1	1	43
Dundee 907				1	1	1	1	1	1	1	1	1	1	1	1	1	1	1	1	1	1	1	1	1	1	1	1	1	1	1	1	1	1	1	1	1	1	1	1	1	1	1		1		1	41
East Craigs 912					1	1	1	1	1	1	1	1	1	1	1	1	1	1	1	1	1	1	1	1	1	1	1	1	1	1	1	1	1	1	1	1	1	1	1	1	1						37
Elgin I 916							1	1	1	1	1	1	1	1	1	1	1	1	1	1	1	1	1		1	1	1	1	1	1	1	1	1	1	1	1											29
Hereford 917								1	1	1	1	1	1	1	1	1	1	1	1	1	1	1	1	1	1	1	1	1	1	1	1	1	1	1	1	1	1	1		1	1		1	1	1	1	37
High Mowthorpe 905					1	1	1	1	1	1	1	1	1	1	1	1	1	1	1	1	1	1	1	1																							20
Kirton I 934																	1	1	1	1	1	1	1	1	1	1	1	1	1	1	1	1	1	1	1	1	1	1	1	1	1	1	1	1			28
Newcastle 906				1	1	1	1	1	1	1	1	1	1	1	1	1	1	1	1	1	1	1	1	1	1	1	1	1	1	1	1	1	1	1	1	1	1	1	1	1	1	1	1	1		1	42
Preston 922										1	1	1	1	1	1	1	1	1	1	1	1	1	1	1	1	1	1	1	1	1	1	1	1	1	1	1	1	1	1	1	1	1	1	1	1	1	37
Rothamsted Tower 901				1	1	1	1	1	1	1	1	1	1	1	1	1	1	1	1	1	1	1	1	1	1	1	1	1	1	1	1	1	1	1	1	1	1	1	1	1	1	1	1	1	1	1	43
Silwood Park 908				1	1	1	1	1	1	1	1	1	1	1	1	1	1	1	1	1	1	1	1	1												1	1	1	1	1	1	1	1	1			30
Starcross 913						1	1	1	1	1	1	1	1	1	1	1	1	1	1	1	1	1	1	1	1	1	1	1	1	1	1	1	1	1	1	1	1		1	1	1	1	1	1			38
Writtle 924												1	1	1	1	1	1	1	1	1	1	1	1	1	1	1		1	1	1	1	1	1	1	1	1	1	1	1	1	1	1	1	1	1	1	34
Wye 903				1	1	1	1	1	1	1	1	1	1	1	1	1	1	1	1	1	1	1	1	1	1	1	1	1	1	1	1	1	1	1	1	1	1	1	1	1		1	1	1		1	41
Brevicoryne brassicae	1	2	3	2	4	5	5	6	6	5	6	7	3	6	3	5	7	8	8	7	4	5	3	7	7	7	5	7	7	7	7	7	6	7	7	8	8	6	7	8	7	5	8	8	4	4	265
Brooms Barn 904	1	1	1	1	1	1	1	1	1	1	1	1	1	1	1	1	1	1	1	1		1		1	1	1	1	1	1	1	1	1		1	1	1	1	1	1	1	1	1	1	1	1	1	43
Hereford 917								1	1	1	1	1		1		1	1	1	1	1	1		1	1	1	1	1	1	1	1	1	1	1	1	1	1	1	1		1	1		1	1	1	1	34
Kirton I 934																	1	1	1			1			1	1	1	1	1	1	1	1	1	1	1	1	1	1	1	1	1	1	1	1			24
Rothamsted Tower 901		1	1	1	1	1	1	1	1		1	1					1	1	1	1	1			1	1	1		1	1	1	1	1	1	1	1	1	1	1	1	1	1	1	1	1	1	1	37
Silwood Park 908					1	1	1	1	1	1	1	1		1		1	1	1	1	1		1		1												1	1		1	1	1		1	1			23
Starcross 913						1	1	1	1	1	1	1	1	1	1	1	1	1	1	1	1	1	1	1	1	1	1	1	1	1	1	1	1	1	1	1	1		1	1	1	1	1	1			38
Writtle 924												1	1	1	1	1	1	1	1	1	1	1	1	1	1	1		1	1	1	1	1	1	1	1	1	1	1	1	1	1	1	1	1	1	1	34
Wye 903			1		1	1	1	1	1	1	1	1		1				1	1	1				1	1	1	1	1	1	1	1	1	1	1	1	1	1	1	1	1			1	1			32
Calaphis flava						1		1	1	1		1		1	1		1		1	1		1	1		1	1	1			1	1			1				1						1			20
Wye 903						1		1	1	1		1		1	1		1		1	1		1	1		1	1	1			1	1			1				1						1			20
Capitophorus hippophaes				5	7	8	8	10	9	10	9	10	13	13	12	7	14	13	10	10	11	14	8	11	13	13	8	8	12	9	11	13	10	12	12	9	9	10	10	8	11	9	9	8	4	7	427
Aberystwyth 911					1	1	1	1	1	1	1	1	1	1	1	1	1	1	1	1	1	1	1	1																							20
Ayr 923											1	1	1	1		1	1	1				1			1	1			1	1	1	1	1	1	1	1	1		1	1	1						22
Brooms Barn 904				1	1	1	1	1	1	1	1	1	1	1	1	1	1	1	1	1	1	1		1	1	1	1	1	1		1	1	1	1	1	1		1	1	1	1	1	1	1	1	1	40
Dundee 907				1	1	1	1	1	1	1	1	1	1	1	1	1	1	1		1		1		1	1	1			1	1		1		1	1		1	1	1		1	1		1		1	32
East Craigs 912					1	1	1	1	1	1	1	1	1	1	1		1	1				1			1	1			1	1	1	1	1	1	1	1		1	1		1						27
Elgin I 916							1	1	1	1	1	1	1	1	1		1	1			1	1	1		1	1					1	1	1	1	1												21
Hereford 917								1	1	1			1	1	1		1	1	1	1	1	1	1	1	1	1	1	1	1	1	1	1		1	1	1	1	1			1		1		1	1	31
Kirton I 934																	1	1	1	1	1	1	1	1	1	1	1	1	1	1	1	1	1	1	1	1	1	1	1	1	1	1	1	1			28
Newcastle 906				1	1	1	1	1		1			1	1	1		1	1	1	1	1	1		1	1	1	1	1	1		1	1		1	1		1	1	1		1	1	1	1		1	33
Preston 922										1	1	1	1	1	1	1	1	1	1	1	1	1	1	1	1	1	1	1	1	1	1	1	1	1	1	1	1	1	1	1	1	1	1	1	1	1	37
Rothamsted Tower 901				1	1	1		1	1	1			1	1	1		1	1	1		1	1		1	1	1	1		1			1	1					1		1	1	1	1			1	27
Starcross 913						1	1	1	1		1	1	1	1	1		1		1	1	1	1	1	1	1	1	1	1	1	1	1	1	1	1	1	1	1		1	1	1	1	1	1			35
Writtle 924												1	1	1	1	1	1	1	1	1	1	1	1	1	1	1		1	1	1	1	1	1	1	1	1	1	1	1	1	1	1	1	1	1	1	34
Wye 903				1	1	1	1	1	1	1	1	1	1	1	1	1	1	1	1	1	1	1	1	1	1	1	1	1	1	1	1	1	1	1	1	1	1	1	1	1		1	1	1			40
Capitophorus similis				3	4	3	3	4	3	4	3	4	5	4	5	2	4	4	2	4	5	5	2	4	5	4	3		3	2	4	3	2	4	1		2	4	3	2	4	1	3	1	1		129
Brooms Barn 904				1	1	1		1	1	1		1	1	1	1				1	1	1	1		1	1	1	1				1		1						1	1	1	1	1		1		26
Dundee 907				1	1	1	1	1	1	1	1	1	1	1	1	1	1	1		1	1	1			1				1	1		1		1			1	1	1		1			1			28
East Craigs 912					1	1	1	1	1	1	1	1	1	1	1	1	1	1		1	1	1	1	1	1	1			1	1	1	1	1	1	1		1	1	1		1						32
Newcastle 906				1	1		1	1					1		1		1	1	1	1	1	1		1	1	1	1		1		1			1				1					1				21
Preston 922										1	1	1	1	1	1		1	1			1	1	1	1	1	1	1				1	1		1				1		1	1		1				22
Cavariella aegopodii				6	6	7	9	10	10	11	8	12	12	11	12	9	13	13	12	13	13	12	11	12	12	12	11	11	12	9	12	12	12	12	11	13	7	11	11	12	11	10	10	11	5	8	457
Brooms Barn 904				1	1	1	1	1	1	1	1	1	1	1	1	1	1	1	1	1	1	1	1	1	1	1	1	1	1	1	1	1	1	1	1	1	1	1	1	1	1	1	1	1	1	1	43
Dundee 907				1		1	1	1	1	1		1	1	1	1	1	1	1	1	1	1	1		1	1	1	1	1	1		1	1	1	1	1	1		1	1	1	1	1		1		1	36
East Craigs 912					1	1	1	1	1	1	1	1	1	1	1		1	1	1	1	1	1	1	1	1	1	1	1	1		1	1	1	1	1	1		1	1	1	1						34
Elgin I 916							1	1	1	1	1	1	1		1		1	1		1	1	1	1		1	1	1		1		1	1	1	1		1											23
Hereford 917								1	1	1		1	1	1	1	1	1	1	1	1	1	1	1	1	1	1	1	1	1	1	1	1	1	1	1	1		1		1	1		1	1	1	1	35
Kirton I 934																	1	1	1	1	1	1	1	1	1	1	1	1	1	1	1	1	1	1	1	1	1	1	1	1	1	1	1	1			28
Newcastle 906				1	1		1	1	1	1		1	1	1	1		1	1	1	1	1			1	1	1	1	1	1	1	1	1	1	1	1	1		1	1	1	1	1	1	1		1	36
Preston 922										1	1	1	1	1	1	1	1	1	1	1	1	1	1	1	1	1	1	1	1	1	1	1	1	1	1	1	1	1	1	1	1	1	1	1	1	1	37
Rothamsted Tower 901				1	1	1	1	1	1	1	1	1	1	1	1	1	1	1	1	1	1	1	1	1	1	1	1	1	1	1	1	1	1	1	1	1		1	1	1	1	1	1	1	1	1	42
Silwood Park 908				1	1	1	1	1	1	1	1	1	1	1	1	1	1	1	1	1	1	1	1	1												1	1	1	1	1	1	1	1	1			30
Starcross 913						1	1	1	1	1	1	1	1	1	1	1	1	1	1	1	1	1	1	1	1	1	1	1	1	1	1	1	1	1	1	1	1		1	1	1	1	1	1			38
Writtle 924												1	1	1	1	1	1	1	1	1	1	1	1	1	1	1		1	1	1	1	1	1	1	1	1	1	1	1	1	1	1	1	1	1	1	34
Wye 903				1	1	1	1	1	1	1	1	1	1	1	1	1	1	1	1	1	1	1	1	1	1	1	1	1	1	1	1	1	1	1	1	1	1	1	1	1		1	1	1		1	41
Cavariella archangelicae										1	1		1	1	1	1	1	1	1		1	1	1	1	1	1	1	1	1	1			1	1		1		1		1		1		1			26
Preston 922										1	1		1	1	1	1	1	1	1		1	1	1	1	1	1	1	1	1	1			1	1		1		1		1		1		1			26
Cavariella pastinacae					7	3	8	9	8	10	2	7	11	12	12	6	13	11	13	10	13	13	11	9	11	12	10	7	12	11	7	12	12	12	7	13	2	11	9	13	6	10	2	11	5	7	390
Ayr 923												1	1	1	1		1	1	1		1	1		1		1			1	1	1	1	1	1		1			1	1	1						21
Brooms Barn 904					1		1	1	1	1	1		1	1	1		1	1	1	1	1	1	1	1	1	1	1	1	1	1		1	1	1	1	1		1	1	1		1	1	1	1	1	36
Dundee 907					1	1	1	1	1	1		1	1	1	1	1	1	1	1	1	1	1		1	1	1	1		1	1	1	1	1	1		1		1	1	1	1	1		1		1	35
East Craigs 912					1	1	1	1	1	1		1	1	1	1	1	1	1	1	1	1	1	1	1	1	1	1		1		1	1	1	1		1		1	1	1	1						32
Hereford 917								1	1	1		1	1	1	1	1	1	1	1		1	1	1	1	1	1	1	1	1	1		1	1	1	1	1		1		1				1	1	1	31
Kirton I 934																	1	1	1	1	1	1	1	1	1	1	1	1	1	1	1	1	1	1	1	1		1	1	1	1	1		1			26
Newcastle 906					1		1	1		1		1		1	1	1	1	1	1	1	1	1	1	1	1	1	1		1	1	1	1	1	1		1		1		1	1	1		1		1	32
Preston 922										1	1	1	1	1	1	1	1	1	1	1	1	1	1	1	1	1	1	1	1	1	1	1	1	1	1	1	1	1	1	1	1	1	1	1	1	1	37
Rothamsted Tower 901					1		1	1	1	1			1	1	1		1	1	1	1	1	1	1		1	1	1	1	1	1		1	1	1	1	1		1	1	1		1		1	1	1	33
Silwood Park 908					1		1	1	1	1			1	1	1		1	1	1	1	1	1	1													1		1		1		1		1			20
Starcross 913							1	1	1	1			1	1	1		1		1		1	1	1		1	1	1	1	1	1		1	1	1		1				1		1		1			25
Writtle 924													1	1	1		1	1	1	1	1	1	1		1	1			1	1		1	1	1	1	1		1	1	1		1		1	1	1	26
Wye 903					1	1	1	1	1	1		1	1	1	1	1	1		1	1	1	1	1	1	1	1	1	1	1	1	1	1	1	1	1	1	1	1	1	1		1		1			36
Cavariella theobaldi	1	2	1		7	1	6	6	7	10	2	9	11	8	11	1	11	11	9	9	12	9	7	10	11	11	9	4	11	9	2	11	10	10	7	12	2	11	5	12	3	9	5	11	3	2	331
Brooms Barn 904		1	1		1		1	1	1	1	1	1	1	1	1		1	1	1	1	1	1	1	1	1	1	1		1	1		1	1	1	1	1		1	1	1		1	1	1	1	1	38
Dundee 907					1				1	1		1	1	1	1		1	1		1	1	1			1	1			1			1				1		1		1	1			1			21
East Craigs 912					1	1	1			1		1	1		1			1		1	1	1			1	1	1		1		1	1	1	1		1		1	1	1	1						24
Hereford 917								1	1	1		1	1	1	1		1	1	1		1	1	1	1	1	1	1		1	1		1	1	1		1		1		1				1			26
Kirton I 934																	1	1	1	1	1	1	1	1	1	1	1	1	1	1		1	1	1	1	1		1	1	1		1	1	1			25
Newcastle 906					1			1		1		1	1		1		1	1			1			1	1	1	1	1	1	1		1	1	1	1	1		1		1	1	1		1		1	27
Preston 922										1		1	1	1	1		1	1	1	1	1			1	1	1	1		1	1		1	1	1		1		1		1		1		1	1		25
Rothamsted Tower 901	1	1			1		1	1	1	1		1	1	1	1		1	1	1	1	1		1	1	1	1	1		1	1		1	1	1	1	1		1		1		1		1			32
Silwood Park 908					1		1		1	1			1	1	1		1	1	1	1	1	1	1	1												1		1		1		1		1			20
Starcross 913							1	1	1	1			1		1		1		1		1	1		1	1	1	1	1	1	1		1	1	1	1	1				1		1	1	1			26
Writtle 924												1	1	1	1		1	1	1	1	1	1	1	1	1	1			1	1		1	1	1	1	1	1	1	1	1		1	1	1	1		29
Wye 903					1		1	1	1	1	1	1	1	1	1	1	1	1	1	1	1	1	1	1	1	1	1	1	1	1	1	1	1	1	1	1	1	1	1	1		1	1	1			38
Ceruraphis eriophori					4	4	4	4	3	2	2	5	3	3	6	6	6	3	4	5	6	6	4	5	5	5	2	2	5	4	2	5	5	5	5	5	4	4	5	4	5	1	2	3	1	3	167
Aberystwyth 911					1	1	1	1	1	1	1	1	1	1	1	1	1	1	1	1	1	1	1	1																							20
Ayr 923											1	1	1		1	1	1	1	1	1	1	1	1	1	1	1		1	1	1	1	1	1	1	1	1	1		1	1	1						28
Dundee 907					1	1	1	1	1			1			1	1	1			1	1	1			1	1			1	1		1	1	1	1	1		1	1		1			1		1	26
East Craigs 912					1	1	1	1	1			1			1	1	1		1	1	1	1	1	1	1	1			1	1	1	1	1	1	1	1	1	1	1	1	1						30
Newcastle 906					1	1	1	1						1	1	1	1				1	1		1	1	1	1		1			1	1	1	1	1	1	1	1	1	1	1	1	1		1	29
Preston 922										1		1	1	1	1	1	1	1	1	1	1	1	1	1	1	1	1	1	1	1		1	1	1	1	1	1	1	1	1	1		1	1	1	1	34
Cryptomyzus galeopsidis				1	2	2	3	3	3	4	4	5	5	3	5	2	5	4	5	5	3	3	1	2	3	3	2	2	4	2	3	4	2	4	1	3	2	2	3	2	3	2			1	1	119
Dundee 907				1	1	1	1	1	1	1	1	1	1	1	1	1	1	1	1	1	1	1				1			1		1	1		1		1	1	1	1	1	1	1				1	32
East Craigs 912					1	1	1	1	1	1	1	1	1		1		1	1	1	1		1		1	1				1			1							1								20
Elgin I 916							1	1	1	1	1	1	1	1	1		1	1	1	1	1	1					1		1		1	1		1		1											21
Hereford 917											1	1	1		1	1	1		1	1	1				1	1		1	1	1	1		1	1	1						1				1		20
Preston 922										1		1	1	1	1		1	1	1	1			1	1	1	1	1	1		1		1	1	1		1	1	1	1	1	1	1					26
Drepanosiphum platanoidis				7	10	11	12	13	13	14	14	16	16	16	16	16	17	17	17	17	17	17	17	16	13	13	11	13	13	13	13	13	13	13	13	14	11	11	12	13	11	10	10	11	5	8	566
Aberystwyth 911					1	1	1	1	1	1	1	1	1	1	1	1	1	1	1	1	1	1	1	1																							20
Ayr 923											1	1	1	1	1	1	1	1	1	1	1	1	1	1	1	1		1	1	1	1	1	1	1	1	1	1		1	1	1						29
Brooms Barn 904				1	1	1	1	1	1	1	1	1	1	1	1	1	1	1	1	1	1	1	1	1	1	1	1	1	1	1	1	1	1	1	1	1	1	1	1	1	1	1	1	1	1	1	43
Dundee 907				1	1	1	1	1	1	1	1	1	1	1	1	1	1	1	1	1	1	1	1	1	1	1	1	1	1	1	1	1	1	1	1	1	1	1	1	1	1	1		1		1	41
East Craigs 912					1	1	1	1	1	1	1	1	1	1	1	1	1	1	1	1	1	1	1	1	1	1	1	1	1	1	1	1	1	1	1	1	1	1	1	1	1						37
Elgin I 916							1	1	1	1	1	1	1	1	1	1	1	1	1	1	1	1	1		1	1	1	1	1	1	1	1	1	1	1	1											29
Hereford 917								1	1	1	1	1	1	1	1	1	1	1	1	1	1	1	1	1	1	1	1	1	1	1	1	1	1	1	1	1	1	1		1	1		1	1	1	1	37
High Mowthorpe 905				1	1	1	1	1	1	1	1	1	1	1	1	1	1	1	1	1	1	1	1	1																							21
Kirton I 934																	1	1	1	1	1	1	1	1	1	1	1	1	1	1	1	1	1	1	1	1	1	1	1	1	1	1	1	1			28
Newcastle 906				1	1	1	1	1	1	1	1	1	1	1	1	1	1	1	1	1	1	1	1	1	1	1	1	1	1	1	1	1	1	1	1	1	1	1	1	1	1	1	1	1		1	42
Preston 922										1	1	1	1	1	1	1	1	1	1	1	1	1	1	1	1	1	1	1	1	1	1	1	1	1	1	1	1	1	1	1	1	1	1	1	1	1	37
Rosewarne 910					1	1	1	1	1	1	1	1	1	1	1	1	1	1	1	1	1	1	1	1																							20
Rothamsted Tower 901				1	1	1	1	1	1	1		1	1	1	1	1	1	1	1	1	1	1	1	1	1	1	1	1	1	1	1	1	1	1	1	1		1	1	1	1	1	1	1	1	1	41
Silwood Park 908				1	1	1	1	1	1	1	1	1	1	1	1	1	1	1	1	1	1	1	1	1												1		1	1	1		1	1	1			28
Starcross 913						1	1	1	1	1	1	1	1	1	1	1	1	1	1	1	1	1	1	1	1	1	1	1	1	1	1	1	1	1	1	1	1		1	1	1	1	1	1			38
Writtle 924												1	1	1	1	1	1	1	1	1	1	1	1	1	1	1		1	1	1	1	1	1	1	1	1	1	1	1	1	1	1	1	1	1	1	34
Wye 903				1	1	1	1	1	1	1	1	1	1	1	1	1	1	1	1	1	1	1	1	1	1	1	1	1	1	1	1	1	1	1	1	1	1	1	1	1		1	1	1		1	41
Elatobium abietinum		1	5	2	6	3	10	9	11	11	11	11	5	11	6	13	14	8	14	12	14	9	13	13	12	8	9	12	12	11	12	4	12	12	11	13	8	10	10	11	11	8	8	10	5	8	429
Aberystwyth 911					1	1	1	1	1	1	1	1	1	1	1	1	1	1	1	1	1	1	1	1																							20
Ayr 923											1	1	1	1	1	1	1	1	1	1	1	1	1	1	1	1		1	1	1	1	1	1	1	1	1	1		1	1	1						29
Brooms Barn 904		1	1				1		1	1				1			1		1	1	1		1	1	1		1	1	1	1	1		1	1	1	1		1	1	1	1	1	1	1	1	1	31
Dundee 907			1		1		1	1	1	1	1	1				1	1		1	1	1	1		1	1	1	1	1	1	1	1		1	1	1	1		1	1	1	1	1		1		1	33
East Craigs 912							1	1	1	1	1	1		1		1	1	1	1	1	1	1	1	1	1	1	1	1	1	1	1	1	1	1	1	1		1	1	1	1						32
Elgin I 916							1	1	1	1	1	1			1	1	1	1	1	1	1	1	1		1		1	1	1		1		1	1	1	1											24
Hereford 917								1	1	1	1	1		1		1	1		1	1	1		1	1	1	1	1	1	1	1	1		1	1	1	1	1	1		1	1		1	1	1	1	32
Newcastle 906			1	1	1		1	1	1	1	1	1	1			1	1	1	1	1	1	1	1	1	1	1	1	1	1	1	1	1	1	1	1	1	1	1	1	1	1	1	1	1		1	40
Preston 922										1	1		1	1		1	1	1	1	1	1		1	1	1	1	1	1	1	1	1	1	1	1	1	1	1	1	1	1	1	1	1	1	1	1	34
Rothamsted Tower 901			1		1		1	1	1			1		1		1	1		1	1	1		1	1	1		1	1	1	1	1		1	1	1	1	1	1	1	1	1	1	1	1	1	1	34
Silwood Park 908				1	1	1	1	1	1	1	1	1	1	1	1	1	1		1	1	1	1	1	1												1	1	1		1	1	1		1			27
Starcross 913							1		1	1	1	1		1	1	1	1	1	1		1	1	1	1	1	1	1	1	1	1	1		1	1	1	1	1		1	1	1	1	1	1			33
Writtle 924														1		1	1		1		1		1	1	1			1	1	1	1		1	1		1	1	1	1		1	1	1	1	1	1	24
Wye 903			1		1	1	1	1	1	1	1	1		1	1	1	1	1	1	1	1	1	1	1	1	1		1	1	1	1		1	1	1	1		1	1	1			1	1		1	36
Eriosoma patchiae							1							1	2		2	2	1	3	5	5		4	5	4	4	5	4	5	3	5	5	5	5	5	5	5	5	4	3	5	5	5	3	2	123
Brooms Barn 904																				1	1	1		1	1	1	1	1		1		1	1	1	1	1	1	1	1		1	1	1	1	1		22
Kirton I 934																	1	1	1	1	1	1		1	1	1	1	1	1	1	1	1	1	1	1	1	1	1	1	1	1	1	1	1			27
Rothamsted Tower 901																					1	1			1		1	1	1	1		1	1	1	1	1	1	1	1	1		1	1	1	1	1	21
Writtle 924															1			1			1	1		1	1	1		1	1	1	1	1	1	1	1	1	1	1	1	1	1	1	1	1	1		25
Wye 903							1							1	1		1			1	1	1		1	1	1	1	1	1	1	1	1	1	1	1	1	1	1	1	1		1	1	1		1	28
Eriosoma ulmi				2	6	6	6	7	7	7	3	8	6	8	7	5	4	4	7	8	6	8	7	7	8	7	7	5	6	5	6	5	8	3	2	3	2	4	4	5	1	2	3	4	1	2	222
Brooms Barn 904					1	1	1	1	1	1	1	1	1	1	1				1	1		1		1	1	1	1	1	1				1					1		1							23
Dundee 907					1	1	1	1	1	1	1	1	1	1	1	1	1	1	1	1	1	1	1	1	1	1	1		1	1	1	1	1		1	1	1	1	1	1	1	1		1		1	38
East Craigs 912					1	1	1	1	1	1		1	1	1		1				1		1	1	1	1		1		1		1	1	1						1								21
Hereford 917								1	1	1	1	1	1	1	1	1	1	1	1	1	1	1	1	1	1	1	1	1	1	1	1	1	1	1		1		1		1			1	1	1	1	34
Newcastle 906				1	1	1	1	1	1	1		1		1	1				1	1	1	1	1		1	1	1			1			1														20
Preston 922										1		1	1	1	1	1	1	1	1	1	1	1	1	1	1	1	1	1	1	1	1	1	1	1	1		1		1			1	1	1			30
Rothamsted Tower 901					1	1	1	1	1			1		1	1				1	1	1	1	1	1	1	1		1	1		1		1					1		1							22
Wye 903				1	1	1	1	1	1	1		1	1	1	1	1	1	1	1	1	1	1	1	1	1	1	1	1		1	1	1	1	1		1			1	1			1	1			34
Eucallipterus tiliae	1	1	1		1		1	1	1	1	1	1	2		1	1	2	2	2	1	2	2	2	2	2	2	1	2	2	2	2	2	1	2	2	2	2	2	2	2	2	2	2	1	2	2	70
Rothamsted Tower 901	1	1	1		1		1	1	1	1	1		1			1	1	1	1		1	1	1	1	1	1	1	1	1	1	1	1	1	1	1	1	1	1	1	1	1	1	1	1	1	1	40
Writtle 924												1	1		1		1	1	1	1	1	1	1	1	1	1		1	1	1	1	1		1	1	1	1	1	1	1	1	1	1		1	1	30
Euceraphis punctipennis	2	2	4	4	6	3	9	10	8	9	6	9	12	12	10	13	14	14	12	10	13	13	14	12	11	13	11	13	13	13	13	12	13	13	11	14	12	11	12	13	12	10	10	11	5	8	475
Ayr 923													1			1	1	1				1	1	1		1		1	1	1	1	1	1	1	1	1	1		1	1	1						21
Brooms Barn 904	1	1	1		1		1	1		1		1	1	1	1	1	1	1	1	1	1	1	1	1	1	1	1	1	1	1	1	1	1	1	1	1	1	1	1	1	1	1	1	1	1	1	42
Dundee 907				1	1		1	1	1	1	1	1	1	1	1	1	1	1	1		1	1	1		1	1	1	1	1	1	1	1	1	1	1	1	1	1	1	1	1	1		1		1	38
East Craigs 912							1	1	1		1		1	1	1	1	1	1	1		1	1	1	1	1	1	1	1	1	1	1	1	1	1	1	1	1	1	1	1	1						32
Elgin I 916							1	1	1	1	1		1	1		1	1	1		1	1		1			1	1	1	1	1	1	1	1	1	1	1											24
Hereford 917								1	1	1		1	1	1	1	1	1	1	1	1	1	1	1	1	1	1	1	1	1	1	1	1	1	1		1	1	1		1	1		1	1	1	1	35
Kirton I 934																	1	1	1	1	1	1	1	1	1	1	1	1	1	1	1	1	1	1	1	1		1	1	1	1	1	1	1			27
Newcastle 906			1	1	1		1	1				1	1	1	1	1	1	1	1	1	1	1	1	1	1	1	1	1	1	1	1	1	1	1	1	1	1	1	1	1	1	1	1	1		1	39
Preston 922										1	1	1		1		1	1	1	1	1	1	1	1	1	1	1	1	1	1	1	1	1	1	1	1	1	1	1	1	1	1	1	1	1	1	1	35
Rothamsted Tower 901	1	1	1		1	1	1	1	1	1		1	1	1	1	1	1	1	1	1	1	1	1	1	1	1	1	1	1	1	1	1	1	1	1	1	1	1	1	1	1	1	1	1	1	1	44
Silwood Park 908				1	1	1	1	1	1	1	1	1	1	1	1	1	1	1	1	1	1	1	1	1												1	1	1	1	1	1	1	1	1			30
Starcross 913							1	1	1	1			1	1	1	1	1	1	1		1	1	1	1	1	1	1	1	1	1	1		1	1		1	1		1	1	1	1	1	1			32
Writtle 924												1	1	1	1	1	1	1	1	1	1	1	1	1	1	1		1	1	1	1	1	1	1	1	1	1	1	1	1	1	1	1	1	1	1	34
Wye 903			1	1	1	1	1	1	1	1	1	1	1	1	1	1	1	1	1	1	1	1	1	1	1	1	1	1	1	1	1	1	1	1	1	1	1	1	1	1		1	1	1		1	42
Hayhurstia atriplicis	1				1	1	1	1				1			1	1	1	1		1		1				1	1	1	1	1		1	1	1	1		1	1	1	1	1	1	1	1	1	1	31
Brooms Barn 904	1				1	1	1	1				1			1	1	1	1		1		1				1	1	1	1	1		1	1	1	1		1	1	1	1	1	1	1	1	1	1	31
Hyadaphis foeniculi	1		3	3	4	2	5	6	6	6	6	7	6	1	3	4	8	4	8	8	6	7	8	8	7	7	6	7	7	7	7	6	7	7	6	8	7	7	7	8	7	7	8	8	4	4	269
Brooms Barn 904			1	1	1	1	1	1	1	1	1	1	1			1	1		1	1	1	1	1	1	1	1	1	1	1	1	1	1	1	1	1	1	1	1	1	1	1	1	1	1	1	1	41
Hereford 917								1	1	1	1	1					1		1	1			1	1	1	1	1	1	1	1	1	1	1	1	1	1		1		1	1		1	1	1	1	29
Kirton I 934																	1		1	1	1	1	1	1	1	1	1	1	1	1	1	1	1	1		1	1	1	1	1	1	1	1	1			26
Rothamsted Tower 901	1		1	1	1		1	1	1	1	1	1	1			1	1	1	1	1	1	1	1	1	1	1	1	1	1	1	1	1	1	1	1	1	1	1	1	1	1	1	1	1	1	1	42
Silwood Park 908				1	1	1	1	1	1	1	1	1	1	1	1	1	1	1	1	1		1	1	1												1	1	1	1	1	1	1	1	1			29
Starcross 913							1	1	1	1	1	1	1				1		1	1	1	1	1	1	1	1	1	1	1	1	1		1	1	1	1	1		1	1	1	1	1	1			32
Writtle 924												1	1		1	1	1	1	1	1	1	1	1	1	1	1		1	1	1	1	1	1	1	1	1	1	1	1	1	1	1	1	1	1	1	33
Wye 903			1		1		1	1	1	1	1	1	1		1		1	1	1	1	1	1	1	1	1	1	1	1	1	1	1	1	1	1	1	1	1	1	1	1		1	1	1			37
Hyalopterus pruni	2	2	6	7	8	8	9	10	9	11	9	13	12	10	11	13	14	14	12	14	13	13	14	12	11	11	10	12	12	11	11	12	12	11	12	13	13	11	12	12	12	10	10	11	5	7	487
Ayr 923											1	1	1			1	1	1		1	1	1	1	1		1		1	1	1	1	1	1	1	1	1	1		1	1	1						25
Brooms Barn 904	1	1	1	1	1	1	1	1	1	1	1	1	1	1	1	1	1	1	1	1	1	1	1	1	1	1	1	1	1	1	1	1	1	1	1	1	1	1	1	1	1	1	1	1	1	1	46
Dundee 907			1	1	1	1	1	1	1	1	1	1	1	1	1	1	1	1	1	1	1	1	1	1	1	1	1	1	1	1	1	1	1	1	1	1	1	1	1	1	1	1		1		1	42
East Craigs 912					1		1	1	1	1	1	1	1			1	1	1		1			1		1		1	1	1		1	1	1		1	1	1	1	1		1						26
Hereford 917								1	1	1		1	1	1	1	1	1	1	1	1	1	1	1	1	1	1	1	1	1	1	1	1	1	1	1	1	1	1		1	1		1	1	1	1	36
High Mowthorpe 905			1	1	1	1	1	1	1	1	1	1	1	1	1	1	1	1	1	1	1	1	1	1																							22
Kirton I 934																	1	1	1	1	1	1	1	1	1	1	1	1	1	1	1	1	1	1	1	1	1	1	1	1	1	1	1	1			28
Newcastle 906			1	1	1	1	1	1		1		1			1	1	1	1	1	1	1	1	1		1	1	1	1	1	1		1	1	1	1	1	1	1	1	1	1	1	1	1			36
Preston 922										1	1	1	1	1	1	1	1	1	1	1	1	1	1	1	1	1	1	1	1	1	1	1	1	1	1	1	1	1	1	1	1	1	1	1	1	1	37
Rothamsted Tower 901	1	1	1	1	1	1	1	1	1	1	1	1	1	1	1	1	1	1	1	1	1	1	1	1	1	1	1	1	1	1	1	1	1	1	1	1	1	1	1	1	1	1	1	1	1	1	46
Silwood Park 908				1	1	1	1	1	1	1		1	1	1	1	1	1	1	1	1	1	1	1	1												1	1	1	1	1	1	1	1	1			29
Starcross 913						1	1	1	1	1	1	1	1	1	1	1	1	1	1	1	1	1	1	1	1	1	1	1	1	1	1	1	1	1	1	1	1		1	1	1	1	1	1			38
Writtle 924												1	1	1	1	1	1	1	1	1	1	1	1	1	1	1		1	1	1	1	1	1	1	1	1	1	1	1	1	1	1	1	1	1	1	34
Wye 903			1	1	1	1	1	1	1	1	1	1	1	1	1	1	1	1	1	1	1	1	1	1	1	1	1	1	1	1	1	1	1	1	1	1	1	1	1	1		1	1	1		1	42
Hyperomyzus lactucae	2	2	3	4	4	5	5	7	7	7	6	9	7	6	9	6	9	5	8	10	9	10	2	9	9	8	7	8	8	8	9	9	8	8	8	7	10	8	9	10	9	9	9	5	5	6	328
Brooms Barn 904	1	1	1	1	1	1	1	1	1		1	1	1	1	1		1	1	1	1	1	1		1	1	1	1	1	1	1	1	1	1	1	1	1	1	1	1	1	1	1	1	1	1	1	43
Dundee 907								1	1	1		1			1	1	1	1		1		1			1						1	1		1		1	1		1	1	1	1				1	21
Hereford 917								1	1	1	1	1	1	1	1		1		1	1	1	1		1	1	1	1	1	1	1	1	1	1	1	1	1	1	1		1	1		1	1	1	1	34
Kirton I 934																	1	1	1	1	1	1		1	1	1	1	1	1	1	1	1	1	1	1	1	1	1	1	1	1	1	1	1			27
Preston 922										1		1			1	1			1	1	1	1		1	1	1	1	1	1	1	1	1	1	1	1		1	1	1	1	1	1	1		1		28
Rothamsted Tower 901	1	1	1	1	1	1	1	1	1	1	1	1	1	1	1		1		1	1	1	1		1	1	1	1	1	1	1	1	1	1		1	1	1	1	1	1	1	1	1		1	1	41
Silwood Park 908				1	1	1	1	1	1	1	1	1	1	1	1	1	1		1	1	1	1		1													1	1	1	1	1	1	1				26
Starcross 913						1	1	1	1	1	1	1	1	1	1	1	1			1	1	1		1	1	1	1	1	1	1	1	1	1	1	1		1		1	1	1	1	1				33
Writtle 924												1	1		1	1	1	1	1	1	1	1	1	1	1	1		1	1	1	1	1	1	1	1	1	1	1	1	1	1	1	1	1	1	1	33
Wye 903			1	1	1	1	1	1	1	1	1	1	1	1	1	1	1	1	1	1	1	1	1	1	1	1	1	1	1	1	1	1	1	1	1	1	1	1	1	1		1	1	1		1	42
Macrosiphum euphorbiae	2	1	1	5	6	7	7	9	8	11	12	13	12	13	11	11	14	14	13	13	12	14	14	13	13	13	11	13	13	12	13	13	12	12	11	14	12	8	12	12	11	10	9	8	5	4	477
Ayr 923											1	1	1	1			1	1	1	1	1	1	1	1	1	1		1	1	1	1	1	1	1	1	1	1		1	1							26
Brooms Barn 904	1			1	1	1		1	1	1	1	1	1	1	1		1	1	1	1	1	1	1	1	1	1	1	1	1	1	1	1	1	1	1	1	1	1	1	1	1	1	1		1		40
Dundee 907				1	1	1	1	1	1	1	1	1	1	1	1	1	1	1	1	1	1	1	1	1	1	1	1	1	1	1	1	1	1	1	1	1	1		1	1	1	1		1		1	40
East Craigs 912					1	1	1	1		1	1	1	1	1	1	1	1	1	1	1	1	1	1	1	1	1	1	1	1	1	1	1	1	1	1	1	1	1	1	1	1						36
Elgin I 916							1	1	1	1	1	1	1	1	1	1	1	1	1		1	1	1		1	1	1	1	1		1	1		1		1											25
Hereford 917									1	1	1	1	1	1	1	1	1	1	1	1	1	1	1	1	1	1	1	1	1	1	1	1	1	1	1	1	1	1		1	1		1	1	1	1	36
Kirton I 934																	1	1	1	1	1	1	1	1	1	1	1	1	1	1	1	1	1	1	1	1	1	1	1	1	1	1	1	1			28
Newcastle 906								1		1	1	1		1		1	1	1		1		1	1	1	1	1	1	1	1	1	1	1	1			1			1	1	1	1	1			1	28
Preston 922										1	1	1	1	1	1	1	1	1	1	1	1	1	1	1	1	1	1	1	1	1	1	1	1	1	1	1	1		1	1	1	1	1	1	1		35
Rothamsted Tower 901	1	1	1	1	1	1	1	1	1	1	1	1	1	1	1	1	1	1	1	1	1	1	1	1	1	1	1	1	1	1	1	1	1	1	1	1	1	1	1	1	1	1	1		1		44
Silwood Park 908				1	1	1	1	1	1	1	1	1	1	1	1	1	1	1	1	1		1	1	1												1	1	1	1	1	1	1	1	1			29
Starcross 913						1	1	1	1	1	1	1	1	1	1	1	1	1	1	1	1	1	1	1	1	1	1	1	1	1	1	1	1	1	1	1	1		1	1	1	1	1	1			38
Writtle 924												1	1	1	1	1	1	1	1	1	1	1	1	1	1	1		1	1	1	1	1	1	1	1	1	1	1	1	1	1	1	1	1	1	1	34
Wye 903				1	1	1	1	1	1	1	1	1	1	1	1	1	1	1	1	1	1	1	1	1	1	1	1	1	1	1	1	1	1	1	1	1	1	1	1			1		1			38
Macrosiphum rosae							1						1						2		1		1	2	2	1	1	2	2	2	2	1	2	2	2	2	2	1	2	2	2		1	1	2		42
Brooms Barn 904							1												1		1			1	1		1	1	1	1	1		1	1	1	1	1	1	1	1	1				1		20
Writtle 924													1						1				1	1	1	1		1	1	1	1	1	1	1	1	1	1		1	1	1		1	1	1		22
Metopolophium dirhodum	2	2	5	7	8	9	10	11	11	12	13	14	14	14	14	12	15	15	15	15	15	15	15	14	13	13	11	13	13	13	13	13	13	12	13	14	13	11	12	13	12	10	10	11	5	8	536
Ayr 923											1	1	1	1	1	1	1	1	1	1	1	1	1	1	1	1		1	1	1	1	1	1	1	1	1	1		1	1	1						29
Brooms Barn 904	1	1	1	1	1	1	1	1	1	1	1	1	1	1	1	1	1	1	1	1	1	1	1	1	1	1	1	1	1	1	1	1	1	1	1	1	1	1	1	1	1	1	1	1	1	1	46
Dundee 907			1	1	1	1	1	1	1	1	1	1	1	1	1	1	1	1	1	1	1	1	1	1	1	1	1	1	1	1	1	1	1	1	1	1	1	1	1	1	1	1		1		1	42
East Craigs 912					1	1	1	1	1	1	1	1	1	1	1	1	1	1	1	1	1	1	1	1	1	1	1	1	1	1	1	1	1	1	1	1	1	1	1	1	1						37
Elgin I 916							1	1	1	1	1	1	1	1	1		1	1	1	1	1	1	1		1	1	1	1	1	1	1	1	1	1	1	1											28
Hereford 917								1	1	1	1	1	1	1	1	1	1	1	1	1	1	1	1	1	1	1	1	1	1	1	1	1	1	1	1	1	1	1		1	1		1	1	1	1	37
High Mowthorpe 905			1	1	1	1	1	1	1	1	1	1	1	1	1	1	1	1	1	1	1	1	1	1																							22
Kirton I 934																	1	1	1	1	1	1	1	1	1	1	1	1	1	1	1	1	1	1	1	1	1	1	1	1	1	1	1	1			28
Newcastle 906				1	1	1	1	1	1	1	1	1	1	1	1	1	1	1	1	1	1	1	1	1	1	1	1	1	1	1	1	1	1		1	1	1	1	1	1	1	1	1	1		1	41
Preston 922										1	1	1	1	1	1	1	1	1	1	1	1	1	1	1	1	1	1	1	1	1	1	1	1	1	1	1	1	1	1	1	1	1	1	1	1	1	37
Rothamsted Tower 901	1	1	1	1	1	1	1	1	1	1	1	1	1	1	1		1	1	1	1	1	1	1	1	1	1	1	1	1	1	1	1	1	1	1	1	1	1	1	1	1	1	1	1	1	1	45
Silwood Park 908				1	1	1	1	1	1	1	1	1	1	1	1	1	1	1	1	1	1	1	1	1												1	1	1	1	1	1	1	1	1			30
Starcross 913						1	1	1	1	1	1	1	1	1	1	1	1	1	1	1	1	1	1	1	1	1	1	1	1	1	1	1	1	1	1	1	1		1	1	1	1	1	1			38
Writtle 924												1	1	1	1	1	1	1	1	1	1	1	1	1	1	1		1	1	1	1	1	1	1	1	1	1	1	1	1	1	1	1	1	1	1	34
Wye 903			1	1	1	1	1	1	1	1	1	1	1	1	1	1	1	1	1	1	1	1	1	1	1	1	1	1	1	1	1	1	1	1	1	1	1	1	1	1		1	1	1		1	42
Metopolophium festucae	1	2	2	5	5	5	8	8	7	10	11	12	7	8	8	1	12	13	13	13	10	13	13	12	9	3	3	9	7	8	12	5	5	7	11	11	11	8	11	9	4	4	10	8	5	1	360
Ayr 923											1	1		1			1	1	1	1	1	1	1	1				1	1		1	1	1	1	1	1	1		1	1							22
Brooms Barn 904	1	1	1	1	1	1	1	1	1	1	1	1	1	1	1		1	1	1	1	1	1	1	1	1					1	1		1		1	1	1	1	1	1		1	1	1	1		37
Dundee 907				1			1	1	1	1	1	1					1	1	1	1	1	1	1					1			1	1		1	1	1					1						21
East Craigs 912						1	1	1		1	1	1			1	1	1	1	1	1	1	1	1	1				1	1		1	1		1	1	1	1		1	1							26
Hereford 917								1	1	1	1	1		1	1		1	1	1	1	1	1	1	1	1		1	1	1	1	1			1		1	1	1		1	1		1	1	1	1	31
Kirton I 934																	1	1	1	1	1	1	1	1	1	1		1		1	1		1		1	1	1	1	1	1			1	1			22
Newcastle 906			1		1		1	1	1	1	1	1					1	1	1	1	1	1	1	1	1	1		1	1		1	1		1	1	1	1	1	1	1	1	1	1				32
Preston 922										1	1	1	1	1	1		1	1	1	1	1	1	1	1	1	1	1	1	1	1	1	1	1	1	1	1	1	1	1	1	1	1	1	1	1		35
Rothamsted Tower 901		1		1	1		1	1	1	1	1	1	1	1	1		1	1	1	1		1	1	1	1				1	1	1				1	1	1	1	1				1	1	1		31
Silwood Park 908				1	1	1	1	1	1	1	1	1	1	1			1	1	1	1		1	1	1												1	1	1	1	1			1	1			25
Starcross 913						1	1			1	1	1	1		1			1	1	1	1	1	1	1	1		1	1		1	1		1	1	1		1		1	1		1	1	1			28
Writtle 924												1	1	1	1		1	1	1	1		1	1	1	1					1	1				1	1	1	1	1				1	1	1		22
Wye 903				1	1	1	1	1	1	1	1	1	1	1	1		1	1	1	1	1	1	1	1	1			1	1	1	1				1				1				1				28
Microlophium carnosum	1	2	3	4	4	3	5	5	6	7	7	8	8	1	1	8	8	7	9	9	9		8	9	7	8	7	7	8	7	8	4	5	8	7	8	9	8	7	9	8	6	9		5	1	278
Brooms Barn 904	1	1	1	1	1		1	1	1	1	1	1	1			1	1	1	1	1	1		1	1	1	1	1	1	1	1	1		1	1	1	1	1	1	1	1	1	1	1		1		39
Hereford 917								1	1	1	1	1	1			1	1	1	1	1	1		1	1	1	1	1	1	1	1	1			1		1	1	1		1	1		1		1		29
Kirton I 934																	1		1	1	1		1	1	1	1	1	1	1	1	1	1	1	1	1	1	1	1	1	1	1		1				24
Preston 922										1	1	1	1		1	1	1	1	1	1	1		1	1	1	1	1	1	1		1	1	1	1	1	1	1	1	1	1	1	1	1		1		32
Rothamsted Tower 901		1	1	1	1		1		1	1	1	1	1			1	1		1	1	1		1	1	1	1	1		1	1	1			1	1	1	1	1	1	1	1		1		1		33
Silwood Park 908				1	1	1	1	1	1	1	1	1	1			1	1	1	1	1	1		1	1													1	1		1	1	1	1				24
Starcross 913						1	1	1	1	1	1	1	1			1		1	1	1	1			1		1	1	1	1	1	1	1		1	1	1	1		1	1	1	1	1				30
Writtle 924												1	1	1		1	1	1	1	1	1		1	1	1	1		1	1	1	1		1	1	1	1	1	1	1	1	1	1	1		1	1	30
Wye 903			1	1	1	1	1	1	1	1	1	1	1			1	1	1	1	1	1		1	1	1	1	1	1	1	1	1	1	1	1	1	1	1	1	1	1		1	1				37
Myzocallis (Agrioaphis) castanicola					2	3	3	3	3	3		4	2	3	4	3	4	1	4	2	2	4	3	3	3	3	2	1	2	2	3	2	1	3	1	4	2	3	4	4	1	4	4	4	1	2	112
Silwood Park 908					1	1	1	1	1	1		1	1		1	1	1		1	1	1	1	1	1												1	1	1	1	1		1	1	1			25
Starcross 913						1	1	1	1	1		1	1	1	1		1	1	1			1	1	1	1	1	1		1	1	1	1		1	1	1	1		1	1		1	1	1			31
Writtle 924												1		1	1	1	1		1			1			1	1					1			1		1		1	1	1	1	1	1	1	1	1	21
Wye 903					1	1	1	1	1	1		1		1	1	1	1		1	1	1	1	1	1	1	1	1	1	1	1	1	1	1	1		1		1	1	1		1	1	1		1	35
Myzocallis coryli					2	1	2	3	2	3		3	4	4	4	2	4		4	2	4	4	3	3	4	4	3	4	4	4	4		3	4	2	4	2	4	3	4	1	3	2	4	3	4	124
Hereford 917								1	1	1		1	1	1	1		1		1		1	1	1		1	1	1	1	1	1	1		1	1		1		1		1				1	1	1	27
Rothamsted Tower 901					1		1	1	1	1			1	1	1	1	1		1		1	1	1	1	1	1	1	1	1	1	1		1	1		1		1	1	1		1	1	1	1	1	33
Writtle 924												1	1	1	1		1		1	1	1	1	1	1	1	1		1	1	1	1			1	1	1	1	1	1	1	1	1	1	1	1	1	30
Wye 903					1	1	1	1		1		1	1	1	1	1	1		1	1	1	1		1	1	1	1	1	1	1	1		1	1	1	1	1	1	1	1		1		1		1	34
Myzus (Nectarosiphon) ascalonicus	2	2	3	4	3	5	5	6	6	6	6	7	1	6		7	7	3	6	7	1		7	7	6	5	3	5	6	5	6		5	2	2	6		5	4	1	5	1	1	1	2		178
Brooms Barn 904	1	1	1	1		1	1	1	1	1	1	1		1		1	1		1	1			1	1	1	1	1		1	1	1		1		1	1		1			1	1	1	1			32
East Craigs 912						1	1	1	1	1	1	1				1	1			1			1	1	1	1	1	1	1		1				1	1			1		1						22
Hereford 917								1	1	1	1	1		1		1	1		1	1			1	1	1	1		1	1	1	1		1	1		1				1	1				1		24
Rothamsted Tower 901	1	1	1	1	1	1	1	1	1	1	1	1		1		1	1	1	1	1			1	1	1	1		1	1	1	1		1			1		1	1		1				1		32
Silwood Park 908				1	1	1	1	1	1	1	1	1	1	1		1	1	1	1	1	1		1	1												1		1	1								22
Writtle 924												1		1		1	1	1	1	1			1	1	1	1		1	1	1	1		1	1		1		1			1						20
Wye 903			1	1	1	1	1	1	1	1	1	1		1		1	1		1	1			1	1	1		1	1	1	1	1		1					1	1								26
Myzus (Nectarosiphon) persicae	2	2	4	6	6	7	8	9	8	8	10	11	10	9	9	8	11	11	11	12	10	11	9	10	11	11	9	11	10	9	11	11	10	11	11	12	12	8	11	12	10	10	10	9	5	6	422
Brooms Barn 904	1	1	1	1	1	1	1	1	1	1	1	1	1	1	1	1	1	1	1	1	1	1	1	1	1	1	1	1	1	1	1	1	1	1	1	1	1	1	1	1	1	1	1	1	1	1	46
Dundee 907			1	1	1	1	1	1	1	1	1	1	1	1	1	1	1	1	1	1	1	1			1	1	1	1	1	1	1	1	1	1	1	1	1		1	1	1	1		1		1	39
East Craigs 912					1	1	1	1	1	1	1	1	1				1	1	1	1					1	1		1	1		1	1	1	1	1	1	1		1	1							26
Hereford 917								1	1		1	1	1	1	1	1	1	1	1	1	1	1	1	1	1	1	1	1	1	1	1	1	1	1	1	1	1	1		1	1		1	1	1	1	36
Kirton I 934																	1	1	1	1	1	1	1	1	1	1	1	1	1	1	1	1	1	1	1	1	1	1	1	1	1	1	1	1			28
Newcastle 906				1			1	1		1	1	1					1			1		1		1	1	1	1	1	1		1	1		1	1	1	1	1	1	1	1	1	1				27
Preston 922											1	1	1	1	1	1	1	1	1	1	1	1	1	1	1	1	1	1		1	1	1	1	1	1	1	1		1	1	1	1	1	1	1		33
Rothamsted Tower 901	1	1	1	1	1	1	1	1	1	1	1	1	1	1	1	1	1	1	1	1	1	1	1	1	1	1	1	1	1	1	1	1	1	1	1	1	1	1	1	1	1	1	1	1	1	1	46
Silwood Park 908				1	1	1	1	1	1	1	1	1	1	1	1	1	1	1	1	1	1	1	1	1												1	1	1	1	1	1	1	1				29
Starcross 913						1	1	1	1	1	1	1	1	1	1			1	1	1	1	1	1	1	1	1	1	1	1	1	1	1	1	1	1	1	1		1	1	1	1	1	1			36
Writtle 924												1	1	1	1	1	1	1	1	1	1	1	1	1	1	1		1	1	1	1	1	1	1	1	1	1	1	1	1	1	1	1	1	1	1	34
Wye 903			1	1	1	1	1	1	1	1	1	1	1	1	1	1	1	1	1	1	1	1	1	1	1	1	1	1	1	1	1	1	1	1	1	1	1	1	1	1		1	1	1		1	42
Myzus cerasi	2	2	5	2	7	8	8	8	7	10	7	10	10	12	12	11	13	9	13	13	11	13	9	13	12	11	10	12	9	11	12	12	12	12	11	13	11	11	12	13	12	10	10	10	5	7	453
Ayr 923												1	1	1	1	1	1		1	1		1		1	1	1		1		1	1	1	1	1	1	1	1		1	1	1						24
Brooms Barn 904	1	1	1		1	1	1	1	1	1	1		1	1	1	1	1		1	1	1	1	1	1	1	1	1	1	1	1	1	1	1	1	1	1	1	1	1	1	1	1	1	1	1	1	43
Dundee 907			1		1	1	1	1	1	1	1	1		1	1	1	1	1	1	1	1	1		1	1		1	1		1	1	1	1	1	1	1	1	1	1	1	1	1		1		1	37
East Craigs 912					1	1	1	1	1	1		1	1	1	1	1	1	1	1	1	1	1		1	1	1	1	1	1		1	1	1	1	1	1		1	1	1	1						33
Hereford 917								1		1	1	1	1	1	1		1		1	1	1	1	1	1	1	1	1	1	1	1	1	1	1	1	1	1	1	1		1	1		1	1	1	1	34
Kirton I 934																	1	1	1	1	1	1	1	1	1	1	1	1	1	1	1	1	1	1	1	1	1	1	1	1	1	1	1				27
Newcastle 906			1		1	1	1			1		1		1	1	1	1		1	1		1		1	1	1	1	1		1	1	1	1	1		1		1	1	1	1	1	1	1			31
Preston 922										1		1	1	1	1	1	1	1	1	1	1	1	1	1	1	1	1	1	1	1	1	1	1	1	1	1	1	1	1	1	1	1	1	1	1	1	36
Rothamsted Tower 901	1	1	1		1	1	1	1	1	1	1		1	1	1	1	1	1	1	1	1	1	1	1	1	1	1	1	1	1	1	1	1	1	1	1	1	1	1	1	1	1	1	1	1	1	44
Silwood Park 908				1	1	1	1	1	1	1	1	1	1	1	1	1	1	1	1	1	1	1	1	1												1	1	1	1	1	1	1	1	1			30
Starcross 913						1	1	1	1	1	1	1	1	1	1	1	1	1	1	1	1	1	1	1	1	1	1	1	1	1	1	1	1	1	1	1	1		1	1	1	1	1	1			38
Writtle 924												1	1	1	1	1	1	1	1	1	1	1	1	1	1	1		1	1	1	1	1	1	1	1	1	1	1	1	1	1	1	1	1	1	1	34
Wye 903			1	1	1	1	1	1	1	1	1	1	1	1	1	1	1	1	1	1	1	1	1	1	1	1	1	1	1	1	1	1	1	1	1	1	1	1	1	1		1	1	1		1	42
Myzus lythri					1							1	1						1	1		1			1	1	1		1	1	1		1	1		1	1	1	1	1		1	1	1			22
Wye 903					1							1	1						1	1		1			1	1	1		1	1	1		1	1		1	1	1	1	1		1	1	1			22
Ovatus crataegarius					2	1	2	2		1			2		1				2	2	2				1	2	2	1	1	1	2	2		2	1	2		2		2	1	2	1	1	1	1	45
Brooms Barn 904					1		1	1					1						1	1	1				1	1	1		1	1	1	1		1	1	1		1		1	1	1	1		1		23
Wye 903					1	1	1	1		1			1		1				1	1	1					1	1	1			1	1		1		1		1		1		1		1		1	22
Periphyllus testudinaceus	2	1	3		3	3	3	4	4	3	1	5	5	5	5	5	5	1	5	5	5	3	4	3	5	4	4	5	4	5	5	3	5	5	3	5		5	4	5	2	4	5	5	4	5	175
Brooms Barn 904	1		1		1	1	1	1	1			1	1	1	1	1	1		1	1	1		1		1	1	1	1	1	1	1	1	1	1	1	1		1	1	1	1	1	1	1	1	1	38
Hereford 917								1	1	1	1	1	1	1	1	1	1	1	1	1	1	1	1	1	1	1	1	1	1	1	1	1	1	1		1		1		1			1	1	1	1	34
Rothamsted Tower 901	1	1	1		1	1	1	1	1	1		1	1	1	1	1	1		1	1	1	1	1	1	1	1	1	1	1	1	1	1	1	1	1	1		1	1	1		1	1	1	1	1	41
Writtle 924												1	1	1	1	1	1		1	1	1		1	1	1	1		1	1	1	1		1	1	1	1		1	1	1	1	1	1	1	1	1	30
Wye 903			1		1	1	1	1	1	1		1	1	1	1	1	1		1	1	1	1			1		1	1		1	1		1	1		1		1	1	1		1	1	1		1	32
Phorodon humuli	2	2	3	2	4	3	5	6	6	7	6	6	8	7	7	6	8	6	9	7	9	6	8	8	8	8	7	7	7	7	7	7	8	8	8	9	6	8	8	9	7	8	9	9	5	5	306
Brooms Barn 904	1	1	1		1	1	1	1	1	1	1	1	1	1	1	1	1	1	1	1	1	1	1	1	1	1	1	1	1	1	1	1	1	1	1	1	1	1	1	1	1	1	1	1	1	1	45
Hereford 917								1	1	1	1	1	1	1	1	1	1	1	1	1	1	1	1	1	1	1	1	1	1	1	1	1	1	1	1	1	1	1		1	1		1	1	1	1	37
Kirton I 934																	1		1	1	1		1	1	1	1	1	1	1	1	1	1	1	1	1	1		1	1	1	1	1	1	1			25
Preston 922										1			1						1		1			1	1	1	1						1	1	1	1		1	1	1	1	1	1	1	1		20
Rothamsted Tower 901	1	1	1		1		1	1	1	1	1	1	1	1	1	1	1	1	1	1	1	1	1	1	1	1	1	1	1	1	1	1	1	1	1	1	1	1	1	1	1	1	1	1	1	1	44
Silwood Park 908				1	1	1	1	1	1	1	1	1	1	1	1	1	1	1	1	1	1	1	1	1												1	1	1	1	1	1	1	1	1			30
Starcross 913							1	1	1	1	1		1	1	1		1		1		1		1		1	1	1	1	1	1	1	1	1	1	1	1			1	1		1	1	1			29
Writtle 924												1	1	1	1	1	1	1	1	1	1	1	1	1	1	1		1	1	1	1	1	1	1	1	1	1	1	1	1	1	1	1	1	1	1	34
Wye 903			1	1	1	1	1	1	1	1	1	1	1	1	1	1	1	1	1	1	1	1	1	1	1	1	1	1	1	1	1	1	1	1	1	1	1	1	1	1		1	1	1		1	42
Phyllaphis fagi	2	1	1		6	4	6	6	7	4	2	8	4	3	5	7		2	6	7	6	9	8	1	8	8	4	6	6	8	8	4	7	8	1	9		9	5	9	4	8	7	8	4	7	243
Brooms Barn 904	1				1	1	1	1	1			1			1	1			1	1		1	1		1	1	1	1	1	1	1		1	1		1		1		1		1	1	1	1	1	30
Dundee 907							1	1	1		1	1		1	1	1		1		1	1	1	1		1	1			1	1	1	1	1	1		1		1	1	1	1	1		1		1	29
East Craigs 912					1	1	1	1	1		1		1	1		1					1	1	1		1	1	1		1	1	1	1	1	1		1		1	1	1	1						26
Newcastle 906					1		1	1	1	1		1				1					1	1	1		1	1		1		1	1	1	1	1		1		1	1	1	1	1	1	1		1	27
Preston 922										1		1		1		1			1	1	1	1	1	1	1	1		1	1	1	1	1	1	1	1	1		1	1	1	1	1	1	1	1	1	30
Rothamsted Tower 901	1	1	1		1		1		1			1	1						1	1	1	1	1		1	1	1	1	1	1	1		1	1		1		1		1		1	1	1	1	1	30
Silwood Park 908					1	1	1	1	1	1		1	1		1	1		1	1	1	1	1	1													1		1		1		1	1	1			22
Writtle 924												1			1				1	1		1	1		1	1		1	1	1	1		1	1		1		1		1		1	1	1	1	1	22
Wye 903					1	1		1	1	1		1	1		1	1			1	1		1			1	1	1	1		1	1			1		1		1	1	1		1	1	1		1	27
Pterocallis alni					1	1	1	2	2	3	1	3	2	3	3	2	3	2	3	3	3	3	2	3	2	3	3	3	2	2	3	2	2	3	1	3	2	3	2	3	1	2	1	3	2	2	96
Hereford 917								1	1	1		1	1	1	1	1	1	1	1	1	1	1	1	1	1	1	1	1	1		1			1		1		1		1				1	1		28
Preston 922										1	1	1		1	1		1		1	1	1	1		1		1	1	1		1	1	1	1	1	1	1	1	1	1	1	1	1	1	1	1	1	31
Wye 903					1	1	1	1	1	1		1	1	1	1	1	1	1	1	1	1	1	1	1	1	1	1	1	1	1	1	1	1	1		1	1	1	1	1		1		1		1	37
Rhopalosiphum insertum				7	10	11	12	13	13	14	15	16	16	16	16	16	17	17	17	17	17	17	17	16	13	13	11	13	13	13	13	13	13	13	13	14	13	11	12	13	12	10	10	11	5	8	570
Aberystwyth 911					1	1	1	1	1	1	1	1	1	1	1	1	1	1	1	1	1	1	1	1																							20
Ayr 923											1	1	1	1	1	1	1	1	1	1	1	1	1	1	1	1		1	1	1	1	1	1	1	1	1	1		1	1	1						29
Brooms Barn 904				1	1	1	1	1	1	1	1	1	1	1	1	1	1	1	1	1	1	1	1	1	1	1	1	1	1	1	1	1	1	1	1	1	1	1	1	1	1	1	1	1	1	1	43
Dundee 907				1	1	1	1	1	1	1	1	1	1	1	1	1	1	1	1	1	1	1	1	1	1	1	1	1	1	1	1	1	1	1	1	1	1	1	1	1	1	1		1		1	41
East Craigs 912					1	1	1	1	1	1	1	1	1	1	1	1	1	1	1	1	1	1	1	1	1	1	1	1	1	1	1	1	1	1	1	1	1	1	1	1	1						37
Elgin I 916							1	1	1	1	1	1	1	1	1	1	1	1	1	1	1	1	1		1	1	1	1	1	1	1	1	1	1	1	1											29
Hereford 917								1	1	1	1	1	1	1	1	1	1	1	1	1	1	1	1	1	1	1	1	1	1	1	1	1	1	1	1	1	1	1		1	1		1	1	1	1	37
High Mowthorpe 905				1	1	1	1	1	1	1	1	1	1	1	1	1	1	1	1	1	1	1	1	1																							21
Kirton I 934																	1	1	1	1	1	1	1	1	1	1	1	1	1	1	1	1	1	1	1	1	1	1	1	1	1	1	1	1			28
Newcastle 906				1	1	1	1	1	1	1	1	1	1	1	1	1	1	1	1	1	1	1	1	1	1	1	1	1	1	1	1	1	1	1	1	1	1	1	1	1	1	1	1	1		1	42
Preston 922										1	1	1	1	1	1	1	1	1	1	1	1	1	1	1	1	1	1	1	1	1	1	1	1	1	1	1	1	1	1	1	1	1	1	1	1	1	37
Rosewarne 910					1	1	1	1	1	1	1	1	1	1	1	1	1	1	1	1	1	1	1	1																							20
Rothamsted Tower 901				1	1	1	1	1	1	1	1	1	1	1	1	1	1	1	1	1	1	1	1	1	1	1	1	1	1	1	1	1	1	1	1	1	1	1	1	1	1	1	1	1	1	1	43
Silwood Park 908				1	1	1	1	1	1	1	1	1	1	1	1	1	1	1	1	1	1	1	1	1												1	1	1	1	1	1	1	1	1			30
Starcross 913						1	1	1	1	1	1	1	1	1	1	1	1	1	1	1	1	1	1	1	1	1	1	1	1	1	1	1	1	1	1	1	1		1	1	1	1	1	1			38
Writtle 924												1	1	1	1	1	1	1	1	1	1	1	1	1	1	1		1	1	1	1	1	1	1	1	1	1	1	1	1	1	1	1	1	1	1	34
Wye 903				1	1	1	1	1	1	1	1	1	1	1	1	1	1	1	1	1	1	1	1	1	1	1	1	1	1	1	1	1	1	1	1	1	1	1	1	1		1	1	1		1	41
Rhopalosiphum maidis				1	1	1			1		1		2		2		2	2	2		2	2	2	1	2	2	1	2		2	2	2	2	1	2		1		1		1		1				44
Starcross 913						1					1		1		1		1	1	1		1	1	1	1	1	1		1		1	1	1	1	1	1		1		1		1		1				24
Wye 903				1	1				1				1		1		1	1	1		1	1	1		1	1	1	1		1	1	1	1		1												20
Rhopalosiphum padi				7	10	11	12	13	13	14	15	16	16	16	16	16	17	17	17	17	17	17	17	16	13	13	11	13	13	13	13	13	13	13	13	14	13	11	12	13	12	10	10	11	5	8	570
Aberystwyth 911					1	1	1	1	1	1	1	1	1	1	1	1	1	1	1	1	1	1	1	1																							20
Ayr 923											1	1	1	1	1	1	1	1	1	1	1	1	1	1	1	1		1	1	1	1	1	1	1	1	1	1		1	1	1						29
Brooms Barn 904				1	1	1	1	1	1	1	1	1	1	1	1	1	1	1	1	1	1	1	1	1	1	1	1	1	1	1	1	1	1	1	1	1	1	1	1	1	1	1	1	1	1	1	43
Dundee 907				1	1	1	1	1	1	1	1	1	1	1	1	1	1	1	1	1	1	1	1	1	1	1	1	1	1	1	1	1	1	1	1	1	1	1	1	1	1	1		1		1	41
East Craigs 912					1	1	1	1	1	1	1	1	1	1	1	1	1	1	1	1	1	1	1	1	1	1	1	1	1	1	1	1	1	1	1	1	1	1	1	1	1						37
Elgin I 916							1	1	1	1	1	1	1	1	1	1	1	1	1	1	1	1	1		1	1	1	1	1	1	1	1	1	1	1	1											29
Hereford 917								1	1	1	1	1	1	1	1	1	1	1	1	1	1	1	1	1	1	1	1	1	1	1	1	1	1	1	1	1	1	1		1	1		1	1	1	1	37
High Mowthorpe 905				1	1	1	1	1	1	1	1	1	1	1	1	1	1	1	1	1	1	1	1	1																							21
Kirton I 934																	1	1	1	1	1	1	1	1	1	1	1	1	1	1	1	1	1	1	1	1	1	1	1	1	1	1	1	1			28
Newcastle 906				1	1	1	1	1	1	1	1	1	1	1	1	1	1	1	1	1	1	1	1	1	1	1	1	1	1	1	1	1	1	1	1	1	1	1	1	1	1	1	1	1		1	42
Preston 922										1	1	1	1	1	1	1	1	1	1	1	1	1	1	1	1	1	1	1	1	1	1	1	1	1	1	1	1	1	1	1	1	1	1	1	1	1	37
Rosewarne 910					1	1	1	1	1	1	1	1	1	1	1	1	1	1	1	1	1	1	1	1																							20
Rothamsted Tower 901				1	1	1	1	1	1	1	1	1	1	1	1	1	1	1	1	1	1	1	1	1	1	1	1	1	1	1	1	1	1	1	1	1	1	1	1	1	1	1	1	1	1	1	43
Silwood Park 908				1	1	1	1	1	1	1	1	1	1	1	1	1	1	1	1	1	1	1	1	1												1	1	1	1	1	1	1	1	1			30
Starcross 913						1	1	1	1	1	1	1	1	1	1	1	1	1	1	1	1	1	1	1	1	1	1	1	1	1	1	1	1	1	1	1	1		1	1	1	1	1	1			38
Writtle 924												1	1	1	1	1	1	1	1	1	1	1	1	1	1	1		1	1	1	1	1	1	1	1	1	1	1	1	1	1	1	1	1	1	1	34
Wye 903				1	1	1	1	1	1	1	1	1	1	1	1	1	1	1	1	1	1	1	1	1	1	1	1	1	1	1	1	1	1	1	1	1	1	1	1	1		1	1	1		1	41
Sipha glyceriae											1				1	1	1	1	1			1	1	1	1			1		1	1				1	1	1	1	1	1	1		1	1	1		23
Preston 922											1				1	1	1	1	1			1	1	1	1			1		1	1				1	1	1	1	1	1	1		1	1	1		23
Sitobion avenae	1	2	1	7	10	11	12	13	13	14	15	16	16	16	16	16	17	17	17	17	17	17	17	16	13	13	11	13	13	13	13	13	13	13	13	14	13	11	12	13	12	10	10	11	5	8	574
Aberystwyth 911					1	1	1	1	1	1	1	1	1	1	1	1	1	1	1	1	1	1	1	1																							20
Ayr 923											1	1	1	1	1	1	1	1	1	1	1	1	1	1	1	1		1	1	1	1	1	1	1	1	1	1		1	1	1						29
Brooms Barn 904		1	1	1	1	1	1	1	1	1	1	1	1	1	1	1	1	1	1	1	1	1	1	1	1	1	1	1	1	1	1	1	1	1	1	1	1	1	1	1	1	1	1	1	1	1	45
Dundee 907				1	1	1	1	1	1	1	1	1	1	1	1	1	1	1	1	1	1	1	1	1	1	1	1	1	1	1	1	1	1	1	1	1	1	1	1	1	1	1		1		1	41
East Craigs 912					1	1	1	1	1	1	1	1	1	1	1	1	1	1	1	1	1	1	1	1	1	1	1	1	1	1	1	1	1	1	1	1	1	1	1	1	1						37
Elgin I 916							1	1	1	1	1	1	1	1	1	1	1	1	1	1	1	1	1		1	1	1	1	1	1	1	1	1	1	1	1											29
Hereford 917								1	1	1	1	1	1	1	1	1	1	1	1	1	1	1	1	1	1	1	1	1	1	1	1	1	1	1	1	1	1	1		1	1		1	1	1	1	37
High Mowthorpe 905				1	1	1	1	1	1	1	1	1	1	1	1	1	1	1	1	1	1	1	1	1																							21
Kirton I 934																	1	1	1	1	1	1	1	1	1	1	1	1	1	1	1	1	1	1	1	1	1	1	1	1	1	1	1	1			28
Newcastle 906				1	1	1	1	1	1	1	1	1	1	1	1	1	1	1	1	1	1	1	1	1	1	1	1	1	1	1	1	1	1	1	1	1	1	1	1	1	1	1	1	1		1	42
Preston 922										1	1	1	1	1	1	1	1	1	1	1	1	1	1	1	1	1	1	1	1	1	1	1	1	1	1	1	1	1	1	1	1	1	1	1	1	1	37
Rosewarne 910					1	1	1	1	1	1	1	1	1	1	1	1	1	1	1	1	1	1	1	1																							20
Rothamsted Tower 901	1	1		1	1	1	1	1	1	1	1	1	1	1	1	1	1	1	1	1	1	1	1	1	1	1	1	1	1	1	1	1	1	1	1	1	1	1	1	1	1	1	1	1	1	1	45
Silwood Park 908				1	1	1	1	1	1	1	1	1	1	1	1	1	1	1	1	1	1	1	1	1												1	1	1	1	1	1	1	1	1			30
Starcross 913						1	1	1	1	1	1	1	1	1	1	1	1	1	1	1	1	1	1	1	1	1	1	1	1	1	1	1	1	1	1	1	1		1	1	1	1	1	1			38
Writtle 924												1	1	1	1	1	1	1	1	1	1	1	1	1	1	1		1	1	1	1	1	1	1	1	1	1	1	1	1	1	1	1	1	1	1	34
Wye 903				1	1	1	1	1	1	1	1	1	1	1	1	1	1	1	1	1	1	1	1	1	1	1	1	1	1	1	1	1	1	1	1	1	1	1	1	1		1	1	1		1	41
Sitobion fragariae	1	2		5	7	6	9	10	7	11	10	12	9	12	13	12	13	13	14	14	13	14	11	13	10	10	10	12	12	9	12	12	12	12	12	13	13	11	12	13	12	10	10	11	5	8	472
Ayr 923											1	1		1	1				1	1		1						1	1	1	1	1	1	1	1	1	1		1	1	1						20
Brooms Barn 904		1		1	1	1	1	1	1	1	1	1	1	1	1	1	1	1	1	1	1	1	1	1	1	1	1	1	1	1	1	1	1	1	1	1	1	1	1	1	1	1	1	1	1	1	44
Dundee 907							1	1		1				1	1	1	1	1	1	1	1	1		1		1	1	1	1		1	1	1	1	1	1	1	1	1	1	1	1		1		1	31
East Craigs 912					1	1	1	1		1	1	1	1		1	1	1	1	1	1	1	1		1	1	1	1	1	1		1	1	1	1	1	1	1	1	1	1	1						33
Hereford 917								1	1	1	1	1	1	1	1	1	1	1	1	1	1	1	1	1	1	1	1	1	1	1	1	1	1	1	1	1	1	1		1	1		1	1	1	1	37
Kirton I 934																	1	1	1	1	1	1	1	1	1	1	1	1	1	1	1	1	1	1	1	1	1	1	1	1	1	1	1	1			28
Newcastle 906				1	1		1	1		1		1		1	1	1	1	1	1	1	1	1	1	1	1	1	1	1	1		1	1	1	1	1	1	1	1	1	1	1	1	1	1		1	37
Preston 922										1	1	1	1	1	1	1	1	1	1	1	1	1	1	1	1	1	1	1	1	1	1	1	1	1	1	1	1	1	1	1	1	1	1	1	1	1	37
Rosewarne 910					1	1	1	1	1	1	1	1	1	1	1	1	1	1	1	1	1	1	1	1																							20
Rothamsted Tower 901	1	1		1	1		1	1	1	1	1	1		1	1	1	1	1	1	1	1	1	1	1	1		1	1	1	1	1	1	1	1	1	1	1	1	1	1	1	1	1	1	1	1	42
Silwood Park 908				1	1	1	1	1	1	1	1	1	1	1	1	1	1	1	1	1	1	1	1	1												1	1	1	1	1	1	1	1	1			30
Starcross 913						1	1	1	1	1	1	1	1	1	1	1	1	1	1	1	1	1	1	1	1	1	1	1	1	1	1	1	1	1	1	1	1		1	1	1	1	1	1			38
Writtle 924												1	1	1	1	1	1	1	1	1	1	1	1	1	1	1		1	1	1	1	1	1	1	1	1	1	1	1	1	1	1	1	1	1	1	34
Wye 903				1	1	1	1	1	1	1	1	1	1	1	1	1	1	1	1	1	1	1	1	1	1	1	1	1	1	1	1	1	1	1	1	1	1	1	1	1		1	1	1		1	41
Tetraneura ulmi						1						2		1	1	1	1	3	3	4	5	5	2	1	4	3	2	3	3	4	4	4	4	4	4	5	5	5	5	4	4	5	5	5	2	3	117
Brooms Barn 904																				1	1	1			1	1			1	1	1	1	1	1	1	1	1	1	1	1	1	1	1	1	1	1	23
Kirton I 934																					1	1	1		1		1	1	1	1	1	1	1	1	1	1	1	1	1		1	1	1	1			21
Silwood Park 908						1								1	1	1	1	1	1	1	1	1		1												1	1	1	1	1	1	1	1	1			20
Writtle 924												1						1	1	1	1	1			1	1		1	1	1	1	1	1	1	1	1	1	1	1	1	1	1	1	1	1	1	27
Wye 903												1						1	1	1	1	1	1		1	1	1	1		1	1	1	1	1	1	1	1	1	1	1		1	1	1		1	26
Thecabius affinis					2	3	2	5	2	2	7	5	3	5	3	2	7	7	7	7	5	7	3	4	7	2	2	3	6	4	7	7	6	5	7	7	6	4	5	6	6	4	4	4	2	4	196
Ayr 923											1	1	1	1			1	1	1	1	1	1			1				1		1	1	1	1	1	1	1		1	1	1						22
Dundee 907					1			1	1	1	1	1		1			1	1	1	1	1	1			1				1		1	1	1		1	1	1	1	1	1	1	1		1		1	28
East Craigs 912						1	1	1		1	1	1			1	1	1	1	1	1	1	1	1	1	1			1	1		1	1	1		1	1	1	1	1	1	1						29
Hereford 917								1			1			1			1	1	1	1		1		1	1					1	1	1		1	1	1	1				1		1		1	1	21
Newcastle 906					1	1	1	1			1	1		1	1		1	1	1	1	1	1	1	1	1	1	1	1	1	1	1	1	1	1	1	1	1	1	1	1	1	1	1	1		1	37
Preston 922											1	1	1		1	1	1	1	1	1	1	1	1	1	1	1	1	1	1	1	1	1	1	1	1	1	1	1	1	1	1	1	1	1	1	1	35
Starcross 913						1		1	1		1		1	1			1	1	1	1		1			1				1	1	1	1	1	1	1	1				1		1	1	1			24
Thelaxes dryophila		1	3	2	3	4	3	6	6	6	4	7	7	6	5	6	7	6	7	7	6	7	1	4	6	6	2	6	6	5	6	6	6	6	4	7	2	6	6	7	5	6	5	5	4	5	231
Brooms Barn 904		1	1	1	1	1	1	1	1	1	1	1	1	1		1	1		1	1	1	1		1	1	1		1	1	1	1	1	1	1		1		1	1	1	1	1	1		1	1	38
Hereford 917								1	1	1		1	1	1	1	1	1	1	1	1		1			1	1		1	1	1	1	1	1	1	1	1		1		1	1			1	1	1	30
Rothamsted Tower 901			1					1	1	1		1	1				1	1	1	1	1	1			1	1		1	1	1	1	1	1	1		1		1	1	1	1	1	1		1	1	30
Silwood Park 908				1	1	1	1	1	1	1	1	1	1	1	1	1	1	1	1	1	1	1	1	1												1	1	1	1	1		1	1	1			29
Starcross 913						1	1	1	1	1	1	1	1	1	1	1	1	1	1	1	1	1			1	1	1	1	1	1	1	1	1	1	1	1	1		1	1	1	1	1	1			36
Writtle 924												1	1	1	1	1	1	1	1	1	1	1		1	1	1		1	1	1	1	1	1	1	1	1		1	1	1	1	1	1	1	1	1	32
Wye 903			1		1	1		1	1	1	1	1	1	1	1	1	1	1	1	1	1	1		1	1	1	1	1	1		1	1	1	1	1	1		1	1	1		1		1		1	36
Tuberculatus (Tuberculoides) annulatus	2	2	5	5	6	5	7	8	7	9	8	10	9	10	10	9	10	8	10	9	10	10	9	10	9	9	8	9	10	10	9	10	9	10	9	11	9	9	9	11	10	10	10	11	5	8	393
Brooms Barn 904	1	1	1	1	1	1	1	1	1	1	1	1	1	1	1	1	1	1	1	1	1	1	1	1	1	1	1	1	1	1	1	1	1	1	1	1	1	1	1	1	1	1	1	1	1	1	46
Dundee 907			1		1		1	1	1	1	1	1	1	1	1	1													1	1		1	1	1	1	1			1	1	1	1		1		1	25
Hereford 917								1	1	1	1	1	1	1	1	1	1	1	1	1	1	1	1	1	1	1	1	1	1	1	1	1	1	1	1	1	1	1		1	1		1	1	1	1	37
Kirton I 934																	1		1	1	1	1		1	1	1	1	1	1	1	1	1		1	1	1	1	1		1	1	1	1	1			24
Newcastle 906			1	1	1		1	1		1		1		1	1		1		1		1	1	1	1	1	1	1	1	1	1	1	1	1	1		1		1	1	1	1	1	1	1		1	34
Preston 922										1	1	1	1	1	1	1	1	1	1	1	1	1	1	1	1	1	1	1	1	1	1	1	1	1	1	1	1	1	1	1	1	1	1	1	1	1	37
Rothamsted Tower 901	1	1	1	1	1	1	1	1	1	1	1	1	1	1	1	1	1	1	1	1	1	1	1	1	1	1	1	1	1	1	1	1	1	1	1	1	1	1	1	1	1	1	1	1	1	1	46
Silwood Park 908				1	1	1	1	1	1	1	1	1	1	1	1	1	1	1	1	1	1	1	1	1												1	1	1	1	1	1	1	1	1			30
Starcross 913						1	1	1	1	1	1	1	1	1	1	1	1	1	1	1	1	1	1	1	1	1	1	1	1	1	1	1	1	1	1	1	1		1	1	1	1	1	1			38
Writtle 924												1	1	1	1	1	1	1	1	1	1	1	1	1	1	1		1	1	1	1	1	1	1	1	1	1	1	1	1	1	1	1	1	1	1	34
Wye 903			1	1	1	1	1	1	1	1	1	1	1	1	1	1	1	1	1	1	1	1	1	1	1	1	1	1	1	1	1	1	1	1	1	1	1	1	1	1		1	1	1		1	42
Tuberculatus (Tuberculoides) borealis													8	8	8	8	9	9	9	9	10	10	10	10	9	9	8	7	9	9	9	9	9	9	9	10	7	9	8	10	9	9	10	10	5	7	298
Brooms Barn 904																				1	1	1	1	1	1	1	1		1	1	1	1	1	1	1	1		1	1	1	1	1	1	1	1	1	25
Hereford 917													1	1	1	1	1	1	1	1	1	1	1	1	1	1	1	1	1	1	1	1	1	1	1	1	1	1		1	1		1	1	1	1	32
Kirton I 934																	1	1	1	1	1	1	1	1	1	1	1		1	1	1	1	1	1	1	1		1		1	1	1	1	1			25
Newcastle 906													1	1	1	1	1	1	1	1	1	1	1	1	1	1	1	1	1	1	1	1	1	1	1	1		1	1	1	1	1	1	1		1	32
Preston 922													1	1	1	1	1	1	1	1	1	1	1	1	1	1	1	1	1	1	1	1	1	1	1	1	1	1	1	1	1	1	1	1	1	1	34
Rothamsted Tower 901													1	1	1	1	1	1	1	1	1	1	1	1	1	1	1	1	1	1	1	1	1	1	1	1	1	1	1	1	1	1	1	1	1	1	34
Silwood Park 908													1	1	1	1	1	1	1	1	1	1	1	1												1	1	1	1	1	1	1	1	1			21
Starcross 913													1	1	1	1	1	1	1		1	1	1	1	1	1	1	1	1	1	1	1	1	1	1	1	1		1	1	1	1	1	1			30
Writtle 924													1	1	1	1	1	1	1	1	1	1	1	1	1	1		1	1	1	1	1	1	1	1	1	1	1	1	1	1	1	1	1	1	1	33
Wye 903													1	1	1	1	1	1	1	1	1	1	1	1	1	1	1	1	1	1	1	1	1	1	1	1	1	1	1	1		1	1	1		1	32
Utamphorophora humboldti												1				1	4	1	4	2			2	4	4	2		4	4	4	4	1	2	4	4	4	4	3	3	4	4	3	4	4	2		87
Hereford 917												1					1		1	1				1	1			1	1	1	1			1	1	1	1	1		1	1		1	1	1		20
Kirton I 934																	1		1					1	1	1		1	1	1	1			1	1	1	1	1	1	1	1	1	1	1			20
Preston 922																	1		1	1			1	1	1	1		1	1	1	1	1	1	1	1	1	1	1	1	1	1	1	1	1	1		25
Starcross 913																1	1	1	1				1	1	1			1	1	1	1		1	1	1	1	1		1	1	1	1	1	1			22
Wahlgreniella arbuti									1	2	2	3	3	1	1	3	3	2	3	3	3	1	3	3	2	2	1	2	2	2	2	1	2	2	1	2	2			3	2	1			1		67
Rothamsted Tower 901										1	1	1	1			1	1		1	1	1		1	1	1	1	1	1	1	1	1		1	1						1							21
Silwood Park 908									1	1	1	1	1	1	1	1	1	1	1	1	1	1	1	1												1	1			1	1	1					21
Writtle 924												1	1			1	1	1	1	1	1		1	1	1	1		1	1	1	1	1	1	1	1	1	1			1	1				1		25
Grand Total	37	40	72	130	215	207	262	291	278	311	277	364	342	340	343	319	409	364	412	404	396	397	364	382	380	359	295	340	365	350	365	340	356	368	333	399	315	337	344	383	323	303	306	320	173	214	14224

## Sheet: 1b trap-years
		1965	1966	1967	1968	1969	1970	1971	1972	1973	1974	1975	1976	1977	1978	1979	1980	1981	1982	1983	1984	1985	1986	1987	1988	1989	1990	1991	1992	1993	1994	1995	1996	1997	1998	1999	2000	2001	2002	2003	2004	2005	2006	2007	2008	2009	2010	Years running
Aberystwyth 911	Gogerddan					1	1	1	1	1	1	1	1	1	1	1	1	1	1	1	1	1	1	1	1																							20
Ayr 923	Auchincruive											1	1	1	1	1	1	1	1	1	1	1	1	1	1	1	1		1	1	1	1	1	1	1	1	1	1		1	1	1						29
Brooms Barn 904	Wattisham	1	1	1	1	1	1	1	1	1	1	1	1	1	1	1	1	1	1	1	1	1	1	1	1	1	1	1	1	1	1	1	1	1	1	1	1	1	1	1	1	1	1	1	1	1	1	42
Dundee 907	Mylnefield			1	1	1	1	1	1	1	1	1	1	1	1	1	1	1	1	1	1	1	1	1	1	1	1	1	1	1	1	1	1	1	1	1	1	1	1	1	1	1	1		1		1	40
East Craigs 912	Leuchars					1	1	1	1	1	1	1	1	1	1	1	1	1	1	1	1	1	1	1	1	1	1	1	1	1	1	1	1	1	1	1	1	1	1	1	1	1						37
Elgin I 916	Kinloss							1	1	1	1	1	1	1	1	1	1	1	1	1	1	1	1	1		1	1	1	1	1	1	1	1	1	1	1	1											29
Hereford 917	Pershore College								1	1	1	1	1	1	1	1	1	1	1	1	1	1	1	1	1	1	1	1	1	1	1	1	1	1	1	1	1	1	1		1	1		1	1	1	1	37
High Mowthorpe 905	High Mowthorpe			1	1	1	1	1	1	1	1	1	1	1	1	1	1	1	1	1	1	1	1	1	1																							20
Kirton I 934	Cranwell																	1	1	1	1	1	1	1	1	1	1	1	1	1	1	1	1	1	1	1	1	1	1	1	1	1	1	1	1			28
Newcastle 906	Leeming			1	1	1	1	1	1	1	1	1	1	1	1	1	1	1	1	1	1	1	1	1	1	1	1	1	1	1	1	1	1	1	1	1	1	1	1	1	1	1	1	1	1		1	41
Preston 922	Leeming										1	1	1	1	1	1	1	1	1	1	1	1	1	1	1	1	1	1	1	1	1	1	1	1	1	1	1	1	1	1	1	1	1	1	1	1	1	37
Rosewarne 910	Bude					1	1	1	1	1	1	1	1	1	1	1	1	1	1	1	1	1	1	1	1																							20
Rothamsted Tower 901	Rothamsted	1	1	1	1	1	1	1	1	1	1	1	1	1	1	1	1	1	1	1	1	1	1	1	1	1	1	1	1	1	1	1	1	1	1	1	1	1	1	1	1	1	1	1	1	1	1	42
Silwood Park 908	Wisley				1	1	1	1	1	1	1	1	1	1	1	1	1	1	1	1	1	1	1	1	1												1	1	1	1	1	1	1	1	1			29
Starcross 913	Plymouth Mountbatten						1	1	1	1	1	1	1	1	1	1	1	1	1	1	1	1	1	1	1	1	1	1	1	1	1	1	1	1	1	1	1	1		1	1	1	1	1	1			38
Writtle 924	Writtle												1	1	1	1	1	1	1	1	1	1	1	1	1	1	1		1	1	1	1	1	1	1	1	1	1	1	1	1	1	1	1	1	1	1	34
Wye 903	East Malling			1	1	1	1	1	1	1	1	1	1	1	1	1	1	1	1	1	1	1	1	1	1	1	1	1	1	1	1	1	1	1	1	1	1	1	1	1	1		1	1	1		1	40

## Sheet: 1c Met Stations
Suction Trap Site name	Latitude	Longitude	Altitude (metres)	Paired Meteorological Station	Latitude	Longitude	Altitude (metres)	Start Date	End Date
Aberystwyth 911	52.433	-4.013	38	Gogerddan	52.432	-4.02	31	1959-01-01	present
Ayr RIS 923	55.477	-4.568	44	Auchincruive	55.478	-4.567	48	1959-01-01	present
Brooms Barn RIS 904	52.261	0.568	70	Wattisham	52.123	0.961	89	1959-01-01	present
Dundee RIS 907	56.457	-3.074	34	Mylnefield	56.457	-3.072	31	1959-01-01	present
East Craigs RIS 912	55.947	-3.313	64	Leuchars	56.377	-2.861	10	1959-01-01	present
Elgin I 916	57.644	-3.365	23	Kinloss	57.646	3.562	5	1957-01-01	present
Hereford RIS 917	52.124	-2.638	83	Pershore College	52.1	-2.059	37	1959-01-01	present
High Mowthorpe 905	54.105	-0.643	174	High Mowthorpe	54.105	-0.641	175	1959-01-01	present
Kirton I 934	52.937	-0.07	5	Cranwell	53.031	-0.502	62	1949-01-01	present
Newcastle RIS 906	55.213	-1.685	97	Leeming	53.813	1.772	134	1965-01-01	present
Preston RIS 922	53.854	-2.767	17	Leeming	53.813	1.772	134	1965-01-01	present
Rosewarne 910	50.223	-5.305	56	Bude	50.828	-4.546	15	1959-01-01	present
Rothamsted Tower RIS 901	51.807	-0.36	129	Rothamsted	51.806	-0.359	128	1930-01-01	present
Silwood Park 908	51.409	-0.643	66	Wisley	51.31	-0.474	66	1959-01-01	present
Starcross RIS 913	50.63	-3.455	8	Plymouth Mountbatten	50.354	-4.121	50	1949-01-01	present
Writtle RIS 924	51.734	0.429	33	Writtle	51.733	0.432	32	1959-01-01	present
Wye RIS 903	51.186	0.945	53	East Malling	51.287	0.451	33	1959-01-01	present
