# Supplementary material for: Long-term phenological trends, species accumulation rates, aphid traits and climate: five decades of change in migrating aphids
Source: J Anim Ecol. 2014 Oct 3;84(1):21–34. doi: 10.1111/1365-2656.12282 (PMC4303923; doi:10.1111/1365-2656.12282)
Supplement: Supplementary file 2 — Appendix S2. An annotated checklist of aphids present in the UK. [file jane0084-0021-sd2.xlsx]

## Sheet: UK list
TAYLOR UK APHID LIST
We provide a revised and authoritative checklist of all aphids recorded in the UK (Appendix 2). Twenty-two major UK agricultural/horticultural pests are clearly marked with a 'yes', indicating that they present a threat to UK crops in most years. All these species are RIS bulletin species, the population dynamics of which are reported on a weekly basis throughout the aphid season (http://www.roth…
Major UK pest	RIS record status	Genus	Species	Subspecies (in bold). Authority
	*	Acaudinum	centaureae	(Koch)
	*	Acyrthosiphon	auctum	(Walker)
	*	Acyrthosiphon	auriculae	Martin
	*	Acyrthosiphon	boreale	Hille Ris Lambers
	#	Acyrthosiphon	caraganae	occidentale Hille Ris Lambers
	*	Acyrthosiphon	lactucae	(Passerini)
	#	Acyrthosiphon	loti	(Theobald)
	#	Acyrthosiphon	malvae	(Mosley)
	^	Acyrthosiphon	malvae	agrimoniae (Börner)
	^	Acyrthosiphon	malvae	poterii Prior & Stroyan
	^	Acyrthosiphon	malvae	potha (Börner)
	^	Acyrthosiphon	malvae	rogersii (Theobald)
	#	Acyrthosiphon	ononis	(Koch)
yes	#	Acyrthosiphon	pisum	(Harris)
	#	Acyrthosiphon	primulae	(Theobald)
	#	Allaphis	cyperi	(Walker)
	#	Allaphis	producta	(Gillette)
	*	Aloephagus	myersi	Essig
	#	Amphorophora	ampullata	Buckton
	#	Amphorophora	gei	(Börner)
	#	Amphorophora	idaei	(Börner)
	#	Amphorophora	rubi	(Kaltenbach)
	*	Amphorophora	tuberculata	Brown & Blackman
	#	Anoecia	corni	(Fabricius)
	*	Anoecia	furcata	(Theobald)
	*	Anoecia	major	Börner
	*	Anoecia	pskovica	Mordvilko
	#	Anoecia	vagans	Koch
	*	Anoecia	zirnitsi	Mordvilko
	#	Anthracosiphon	hertae	Hille Ris Lambers
	#	Anuraphis	catonii	Hille Ris Lambers
	#	Anuraphis	farfarae	(Koch)
	#	Anuraphis	subterranea	(Walker)
	#	Aphis	acetosae	Linnaeus
	^	Aphis	alienus	Theobald
	^	Aphis	armata	Hausmann
	^	Aphis	ballotae	Passerini
	^	Aphis	brohmeri	Börner
	^	Aphis	brunellae	Schouteden
	^	Aphis	callunae	Theobald
	^	Aphis	chloris	Koch
	^	Aphis	cliftonensis	Stroyan
	^	Aphis	clinopodii	Passerini
	^	Aphis	comari	Prior & Stroyan
	^	Aphis	commensalis	Stroyan
	^	Aphis	confusa	Walker
	#	Aphis	coronillae	Ferrari
	^	Aphis	coronillae	arenaria Hoffmann
	#	Aphis	craccae	Linnaeus
	#	Aphis	craccivora	Koch
	^	Aphis	crepidis	(Börner)
	^	Aphis	cytisorum	Hartig
	^	Aphis	cytisorum	sarothamni Franssen
	^	Aphis	epilobiaria	Theobald
	#	Aphis	epilobii	Kaltenbach
	^	Aphis	etiolata	Stroyan
	^	Aphis	euonymi	Fabricius
	^	Aphis	euphorbiae	Kaltenbach
yes	#	Aphis	fabae	Scopoli
	^	Aphis	fabae	cirsiiacanthoidis Scopoli
	^	Aphis	fabae	mordvilkoi Börner & Janich
	^	Aphis	farinosa	Gmelin
	#	Aphis	frangulae	Kaltenbach
	^	Aphis	frangulae	beccabungae Koch
	^	Aphis	galiiscabri	Schrank
	^	Aphis	genistae	Scopoli
	^	Aphis	gentianae	(Börner)
	^	Aphis	gossypii	Glover
	^	Aphis	grossulariae	Kaltenbach
	^	Aphis	hederae	Kaltenbach
	^	Aphis	helianthemi	Ferrari
	^	Aphis	hypochoeridis	(Börner)
	#	Aphis	idaei	van der Goot
	^	Aphis	ilicis	Kaltenbach
	^	Aphis	jacobaeae	Schrank
	^	Aphis	klimeschi	(Börner)
	^	Aphis	lambersi	(Börner)
	^	Aphis	lamiorum	(Börner)
	#	Aphis	lantanae	Koch
	^	Aphis	longirostris	(Börner)
	^	Aphis	loti	Kaltenbach
	^	Aphis	lotiradicis	Stroyan
	^	Aphis	mammulata	Gimingham & Hille Ris Lambers
	^	Aphis	mirifica	(Börner)
	#	Aphis	nasturtii	Kaltenbach
	^	Aphis	nerii	Boyer de Fonscolombe
	^	Aphis	newtoni	Theobald
	^	Aphis	ochropus	Koch
	^	Aphis	origani	Passerini
	^	Aphis	parietariae	Theobald
	^	Aphis	passeriniana	(Del Geurcio)
	^	Aphis	picridicola	Holman
	^	Aphis	pilosellae	(Börner)
	^	Aphis	plantaginis	Goeze
	^	Aphis	podagrariae	Schrank
	^	Aphis	polygonata	Nevsky
	#	Aphis	pomi	De Geer
	^	Aphis	praeterita	Walker
	^	Aphis	pseudocomosa	Stroyan
	#	Aphis	ruborum	(Börner & Schilder)
	^	Aphis	rumicis	Linnaeus
	#	Aphis	rumicivora	Heie
	#	Aphis	salicariae	Koch
	#	Aphis	sambuci	Linnaeus
	^	Aphis	sanguisorbae	Schrank
	#	Aphis	schneideri	(Börner)
	#	Aphis	sedi	Kaltenbach
	^	Aphis	serpylli	Koch
	^	Aphis	solanella	Theobald
	^	Aphis	spiraecola	Patch
	^	Aphis	symphyti	Schrank
	#	Aphis	taraxacicola	(Börner)
	^	Aphis	thalictri	Koch
	#	Aphis	tormentillae	Passerini
	^	Aphis	triglochinis	Theobald
	^	Aphis	tripolii	Laing
	#	Aphis	ulicis	Walker
	^	Aphis	ulmariae	Schrank
	^	Aphis	umbrella	(Börner)
	#	Aphis	urticata	Gmelin
	^	Aphis	uvaeursi	Ossiannilsson
	^	Aphis	vaccinii	(Börner)
	^	Aphis	vandergooti	(Börner)
	^	Aphis	verbasci	Schrank
	^	Aphis	viburni	Scopoli
	^	Aphis	violae	Schouteden
	#	Aploneura	lentisci	(Passerini)
	#	Appendiseta	robinae	(Gillette)
	#	Aspidaphis	adjuvans	(Walker)
	#	Aspidaphis	porosiphon	Börner
	*	Atheroides	brevicornis	Laing
	#	Atheroides	hirtellus	Haliday
	#	Atheroides	serrulatus	Haliday
	*	Aulacorthum	knautiae	Heie
	#	Aulacorthum	palustre	Hille Ris Lambers
	#	Aulacorthum	rufum	Hille Ris Lambers
yes	#	Aulacorthum	solani	(Kaltenbach)
	#	Aulacorthum	speyeri	Börner
	#	Baizongia	pistaciae	(Linnaeus)
	#	Betulaphis	quadrituberculata	Kaltenbach
	*	Brachycaudus	amygdalinus	(Schouteden)
	*	Brachycaudus	bicolor	(Nevsky)
	#	Brachycaudus	cardui	(Linnaeus)
yes	#	Brachycaudus	helichrysi	(Kaltenbach)
	#	Brachycaudus	jacobi	Stroyan
	#	Brachycaudus	klugkisti	(Börner)
	*	Brachycaudus	lateralis	(Walker)
	#	Brachycaudus	linariae	Stroyan
	*	Brachycaudus	lucifugus	Műller
	#	Brachycaudus	lychnidis	(Linnaeus)
	*	Brachycaudus	malvae	Shaposhnikov
	*	Brachycaudus	napelli	(Schrank)
	#	Brachycaudus	persicae	(Passerini)
	#	Brachycaudus	populi	(del Geurcio)
	*	Brachycaudus	prunicola	(Kaltenbach)
	*	Brachycaudus	prunifex	(Theobald)
	#	Brachycaudus	rumexicolens	(Patch)
	#	Brachycaudus	schwartzi	(Börner)
	#	Brachycaudus	sedi	(Jacob)
	*	Brachycaudus	spiraeae	Börner
	*	Brachycaudus	tragopogonis	(Kaltenbach)
	#	Brachycolus	cerastii	(Kaltenbach)
	#	Brachycolus	cucubali	(Passerini)
	#	Brachycolus	stellariae	(Hardy)
yes	#	Brevicoryne	brassicae	(Linnaeus)
	#	Calaphis	betulicola	(Kaltenbach)
	#	Calaphis	flava	(Mordvilko)
	#	Callipterinella	calliptera	(Hartig)
	#	Callipterinella	minutissima	(Stroyan)
	#	Callipterinella	tuberculata	(von Heyden)
	#	Capitophorus	carduinus	(Walker)
	#	Capitophorus	elaeagni	(del Geurcio)
	#	Capitophorus	gynoxanthus	Hille Ris Lambers
	#	Capitophorus	hippophaes	(Walker)
	*	Capitophorus	inulae	(Passerini)
	#	Capitophorus	pakansus	Hottes & Frison
	#	Capitophorus	similis	van der Goot
	#	Caricosipha	paniculatae	Börner
yes	#	Cavariella	aegopodii	(Scopoli)
	*	Cavariella	aquatica	Gillette & Bragg
	#	Cavariella	archangelicae	(Scopoli)
	#	Cavariella	intermedia	Hille Ris Lambers
	#	Cavariella	konoi	Takahashi
	#	Cavariella	pastinaceae	(Linnaeus)
	#	Cavariella	saxifragae	Remaudière
	#	Cavariella	theobaldi	(Gillette & Bragg)
	*	Cerataphis	lataniae	Boisduval
	*	Cerataphis	orchidearum	(Westwood)
	#	Ceruraphis	eriophori	(Walker)
	#	Chaetosiphon	fragaefolii	(Cockerell)
	#	Chaetosiphon	potentillae	(Walker)
	#	Chaetosiphon	tetrarhodus	(Walker)
	#	Chaitophorus	capreae	(Mosley)
	#	Chaitophorus	horii	beuthani (Börner)
	#	Chaitophorus	leucomelas	Koch
	^	Chaitophorus	niger	Mordvilko
	#	Chaitophorus	populeti	(Panzer)
	#	Chaitophorus	populialbae	(Boyer de Fonscolombe)
	#	Chaitophorus	salicti	(Schrank)
	^	Chaitophorus	salijaponicus	Essig & Kuwana
	#	Chaitophorus	tremulae	Koch
	#	Chaitophorus	truncatus	(Hausmann)
	^	Chaitophorus	vitellinae	(Schrank)
	#	Chromaphis	juglandicola	(Kaltenbach)
	#	Cinara	acutirostris	Hille Ris Lambers
	#	Cinara	brauni	Börner
	^	Cinara	cedri	Mimeur
	^	Cinara	confinis	(Koch)
	#	Cinara	costata	(Zetterstedt)
	#	Cinara	cuneomaculata	(del Geurcio)
	#	Cinara	cupressi	(Buckton)
	^	Cinara	curvipes	(Patch)
	#	Cinara	fresai	Blanchard
	#	Cinara	juniperi	De Geer
	^	Cinara	kochiana	Börner
	#	Cinara	laportei	(Remaudière)
	#	Cinara	laricis	(Hartig)
	#	Cinara	nuda	(Mordvilko)
	#	Cinara	pectinatae	(Nördlinger)
	#	Cinara	piceae	(Panzer)
	#	Cinara	piceicola	Cholodkovsky
	#	Cinara	pilicornis	(Hartig)
	#	Cinara	pinea	(Mordvilko)
	#	Cinara	pini	(Linnaeus)
	#	Cinara	pinihabitans	(Mordvilko)
	#	Cinara	pruinosa	(Hartig)
	#	Cinara	schimitscheki	Börner
	#	Cinara	tujafilina	(del Geurcio)
	#	Clethrobius	comes	Walker
	*	Clypeoaphis	suaedae	(Mimeur)
	*	Colopha	compressa	(Koch)
	#	Coloradoa	absinthii	(Lichtenstein)
	#	Coloradoa	achilleae	Hille Ris Lambers
	*	Coloradoa	angelicae	(del Geurcio)
	*	Coloradoa	artemisiae	(del Geurcio)
	*	Coloradoa	bournieri	Remaudière & Leclant
	*	Coloradoa	heinzei	(Börner)
	#	Coloradoa	inodorella	Ossiannilsson
	#	Coloradoa	rufomaculata	(Wilson)
	#	Coloradoa	submissa	Doncaster
	#	Coloradoa	tanacetina	(Walker)
	#	Corylobium	avellanae	(Schrank)
	#	Cryptaphis	poae	(Hardy)
	*	Cryptomyzus	alboapicalis	(Theobald)
	#	Cryptomyzus	ballotae	Hille Ris Lambers
	#	Cryptomyzus	galeopsidis	(Kaltenbach)
	^	Cryptomyzus	galeopsidis	citrinus Hille Ris Lambers
	^	Cryptomyzus	galeopsidis	dickeri Hille Ris Lambers
	#	Cryptomyzus	korschelti	Börner
	*	Cryptomyzus	maudamanti	Guldemond
	#	Cryptomyzus	ribis	(Linnaeus)
	#	Cryptosiphum	artemisiae	Buckton
	#	Crypturaphis	grassii	Silvestri
	#	Ctenocallis	setosus	(Kaltenbach)
	#	Decorosiphon	corynothrix	Börner
	#	Delphinobium	junackianum	(Karsch)
	#	Diuraphis	agrostidis	(Muddathir)
	#	Diuraphis	frequens	(Walker)
	#	Diuraphis	holci	(Hille Ris Lambers)
	#	Diuraphis	muehlei	(Börner)
	#	Drepanosiphum	acerinum	(Walker)
	#	Drepanosiphum	aceris	Koch
	#	Drepanosiphum	dixoni	Hille Ris Lambers
	#	Drepanosiphum	platanoidis	(Schrank)
	^	Dysaphis	angelicae	(Koch)
	^	Dysaphis	anthrisci	(Börner)
	^	Dysaphis	apiifolia	(Theobald)
	^	Dysaphis	aucupariae	(Buckton)
	^	Dysaphis	bonomii	(Hille Ris Lambers)
	^	Dysaphis	brancoi	rogersoni Stroyan
	^	Dysaphis	brevirostris	(Börner)
	^	Dysaphis	chaerophylli	(Börner)
	^	Dysaphis	crataegi	(Kaltenbach)
	^	Dysaphis	crataegi	aethusae (Börner)
	^	Dysaphis	crataegi	kunzei (Börner)
	^	Dysaphis	crithmi	(Buckton)
	^	Dysaphis	devecta	(Walker)
	^	Dysaphis	gallica	(Hille Ris Lambers)
	^	Dysaphis	hirsutissima	(Börner)
	^	Dysaphis	lappae	(Koch)
	^	Dysaphis	lappae	cirsii (Börner)
	#	Dysaphis	lauberti	(Börner)
	#	Dysaphis	maritima	(Hille Ris Lambers)
	^	Dysaphis	newskyi	(Börner)
	#	Dysaphis	plantaginea	(Passerini)
	#	Dysaphis	pyri	(Boyer de Fonscolombe)
	#	Dysaphis	radicola	(Mordvilko)
	#	Dysaphis	ranunculi	(Kaltenbach)
	#	Dysaphis	sorbi	(Kaltenbach)
	^	Dysaphis	tulipae	(Boyer de Fonscolombe)
yes	#	Elatobium	abietinum	(Walker)
	#	Ericaphis	ericae	(Börner)
	#	Ericaphis	latifrons	(Börner)
	*	Ericaphis	scammelli	(Mason)
	*	Ericaphis	wakibae	(Hottes)
	#	Ericolophium	holsti	(Takahashi)
	^	Eriosoma	anncharlottiae	Danielsson
	^	Eriosoma	grossulariae	(Schüle)
	#	Eriosoma	lanigerum	(Hausmann)
	^	Eriosoma	lanuginosum	(Hartig)
	#	Eriosoma	patchiae	(Börner & Blunck)
	^	Eriosoma	sorbiradicis	Danielsson
	#	Eriosoma	ulmi	(Linnaeus)
	#	Eucallipterus	tiliae	(Linnaeus)
	#	Eucarazzia	elegans	(Ferrari)
	#	Euceraphis	betulae	Koch
	#	Euceraphis	punctipennis	(Zetterstedt)
	#	Eulachnus	agilis	(Kaltenbach)
	#	Eulachnus	brevipilosus	Börner
	#	Eulachnus	rileyi	(Williams)
	#	Forda	formicaria	von Heyden
	#	Forda	marginata	Koch
	#	Geoica	setulosa	(Passerini)
	#	Geoica	utricularia	(Passerini)
	#	Glyphina	betulae	(Kaltenbach)
	*	Glyphina	pseudoschrankiana	Blackman
	#	Hamamelistes	betulinus	Horvath
	#	Hayhurstia	atriplicis	(Linnaeus)
	#	Hoplocallis	picta	(Ferrari)
	#	Hormaphis	betulae	(Mordvilko)
	#	Hyadaphis	foeniculi	(Passerini)
	#	Hyadaphis	passerinii	(del Geurcio)
	#	Hyalopteroides	humulis	(Walker)
yes	#	Hyalopterus	pruni	(Geoffroy)
	#	Hydaphias	hofmanni	Börner
	*	Hydaphias	mosana	Hille Ris Lambers
	#	Hyperomyzus	hieracii	(Börner)
yes	#	Hyperomyzus	lactucae	(Linnaeus)
	#	Hyperomyzus	lampsanae	(Börner)
	#	Hyperomyzus	pallidus	Hille Ris Lambers
	#	Hyperomyzus	picridis	(Börner & Blunck)
	#	Hyperomyzus	rhinanthi	(Schouteden)
	*	Hyperomyzus	thorsteinni	Stroyan
	#	Hyperomyzus	zirnitsi	Hille Ris Lambers
	#	Idiopterus	nephrelepidis	Davis
	*	Illinoia	azaleae	(Mason)
	#	Illinoia	goldamaryae	(Knowlton)
	#	Illinoia	lambersi	(MacGillivray)
	*	Illinoia	liriodendri	(Monell)
	#	Illinoia	morrisoni	(Swain)
	#	Impatientinum	asiaticum	Nevsky
	*	Impatientinum	balsamines	(Kaltenbach)
	#	Iziphya	bufo	(Walker)
	#	Jacksonia	papillata	Theobald
	#	Juncobia	leegei	(Börner)
	#	Kaltenbachiella	pallida	(Haliday)
	#	Lachnus	pallipes	(Hartig)
	#	Lachnus	roboris	(Linnaeus)
	#	Laingia	psammae	Theobald
	#	Linosiphon	galiophagum	(Wimshurst)
	#	Liosomaphis	berberidis	(Kaltenbach)
	#	Lipamyzodes	matthiolae	Doncaster
	*	Lipaphis	cochleariae	Jacob
	#	Lipaphis	erysimi	(Kaltenbach)
	*	Lipaphis	rossi	Börner
	*	Lipaphis	turritella	(Wahlgren)
	#	Longicaudus	trirhodus	(Walker)
	#	Macrosiphoniella	abrotani	(Walker)
	#	Macrosiphoniella	absinthii	(Linnaeus)
	#	Macrosiphoniella	artemisiae	(Boyer de Fonscolombe)
	#	Macrosiphoniella	asteris	(Walker)
	#	Macrosiphoniella	millefolii	(De Geer)
	^	Macrosiphoniella	oblonga	(Mordvilko)
	#	Macrosiphoniella	persequens	(Walker)
	^	Macrosiphoniella	ptarmicae	Hille Ris Lambers
	#	Macrosiphoniella	pulvera	(Walker)
	#	Macrosiphoniella	sanborni	(Gillette)
	#	Macrosiphoniella	sejuncta	(Walker)
	#	Macrosiphoniella	subterranea	(Koch)
	#	Macrosiphoniella	tanacetaria	(Kaltenbach)
	#	Macrosiphoniella	tapuskae	(Hottes & Frison)
	#	Macrosiphoniella	usquertensis	Hille Ris Lambers
	#	Macrosiphum	albifrons	Essig
	*	Macrosiphum	centranthi	Theobald
	#	Macrosiphum	cholodkovskyi	(Mordvilko)
	*	Macrosiphum	daphnidis	Börner
yes	#	Macrosiphum	euphorbiae	(Thomas)
	*	Macrosiphum	euphorbiellum	Theobald
	#	Macrosiphum	funestum	(Macchiati)
	#	Macrosiphum	gei	(Koch)
	#	Macrosiphum	hellebori	Theobald & Walton
	*	Macrosiphum	melampyri	Mordvilko
	*	Macrosiphum	penfroense	Stroyan
	#	Macrosiphum	ptericolens	Patch
	#	Macrosiphum	rosae	(Linnaeus)
	^	Macrosiphum	stellariae	Theobald
	#	Macrosiphum	tinctum	(Walker)
	*	Macrosiphum	weberi	Börner
	#	Maculolachnus	submacula	(Walker)
	#	Megoura	viciae	Buckton
	#	Megourella	purpurea	Hille Ris Lambers
	#	Megourella	tribulis	(Walker)
	#	Melanaphis	elisabethae	(Ossiannilsson)
	#	Melanaphis	luzulella	(Hille Ris Lambers)
	#	Melanaphis	pyraria	(Passerini)
	*	Melaphis	rhois	(Fitch)
	#	Metopeurum	fuscoviride	Stroyan
	#	Metopolophium	albidum	Hille Ris Lambers
yes	#	Metopolophium	dirhodum	(Walker)
	#	Metopolophium	fasciatum	Stroyan
	#	Metopolophium	festucae	(Theobald)
yes	#	Metopolophium	festucae	cerealium Stroyan
	#	Metopolophium	frisicum	Hille Ris Lambers
	*	Metopolophium	sabihae	Prior
	#	Metopolophium	tenerum	Hille Ris Lambers
	#	Microlophium	carnosum	(Buckton)
	#	Microsiphum	millefolii	Wahlgren
	#	Mimeuria	ulmiphila	(del Geurcio)
	#	Mindarus	abietinus	Koch
	#	Mindarus	obliquus	(Cholodkovsky)
	#	Monaphis	antennata	(Kaltenbach)
	*	Muscaphis	cuspidati	(Stroyan)
	#	Muscaphis	escherichi	(Börner)
	#	Muscaphis	musci	Börner
	*	Myzaphis	bucktoni	Jacob
	#	Myzaphis	rosarum	(Kaltenbach)
	#	Myzocallis	boerneri	Stroyan
	*	Myzocallis	carpini	Koch
	#	Myzocallis	castanicola	Baker
	#	Myzocallis	coryli	(Goetze)
	#	Myzocallis	myricae	(Kaltenbach)
	*	Myzocallis	schreiberi	Hille Ris Lambers & Stroyan
	#	Myzocallis	walshii	(Monell)
	#	Myzodium	modestum	(Hottes)
	#	Myzotoxoptera	wimhurstae	Theobald
	#	Myzus	ajugae	Schouteden
	*	Myzus	antirrhinii	(Macchiati)
yes	#	Myzus	ascalonicus	Doncaster
yes	#	Myzus	cerasi	(Fabricius)
	^	Myzus	cerasi	veronicae (Walker)
	#	Myzus	certus	(Walker)
	#	Myzus	cymbalariae	Stroyan
	*	Myzus	dianthicola	Hille Ris Lambers
	#	Myzus	hemerocallis	Takahashi
	#	Myzus	langei	(Börner)
	#	Myzus	ligustri	(Mosley)
	#	Myzus	lythri	(Schrank)
	#	Myzus	myosotidis	Börner
	#	Myzus	ornatus	Laing
	#	Myzus	padellus	Hille Ris Lambers & Rogerson
yes	#	Myzus	persicae	(Sulzer)
	^	Myzus	persicae	nicotianae Blackman
	#	Myzus	varians	Davidson
	#	Nasonovia	compositellae	(Theobald)
	^	Nasonovia	compositellae	nigra (Hille Ris Lambers)
	#	Nasonovia	dasyphylli	Stroyan
	#	Nasonovia	pilosellae	(Börner)
yes	#	Nasonovia	ribisnigri	(Mosley)
	#	Nasonovia	saxifragae	(Doncaster & Stroyan)
	#	Nearctaphis	bakeri	(Cowen)
	#	Neomyzus	circumflexus	(Buckton)
	#	Neotoxoptera	formosana	(Takahashi)
	#	Ovatomyzus	boraginacearum	Eastop
	#	Ovatomyzus	chamaedrys	(Passerini)
	#	Ovatomyzus	stachyos	Hille Ris Lambers
	#	Ovatus	crataegarius	(Walker)
	#	Ovatus	glechomae	Hille Ris Lambers
	#	Ovatus	insitus	(Walker)
	#	Ovatus	inulae	(Walker)
	#	Ovatus	mentharius	(van der Goot)
	#	Pachypappa	tremulae	(Linnaeus)
	#	Panaphis	juglandis	(Goetze)
	*	Paracletus	cimiciformis	von Heyden
	#	Paramyzus	heraclei	Börner
	#	Patchiella	reaumuri	(Kaltenbach)
	^	Pemphigus	borealis	Tullgren
	^	Pemphigus	bursarius	(Linnaeus)
	^	Pemphigus	fuscicornis	(Koch)
	^	Pemphigus	gairi	Stroyan
	^	Pemphigus	phenax	Börner & Blunck
	#	Pemphigus	populi	Courchet
	^	Pemphigus	populinigrae	(Schrank)
	^	Pemphigus	protospirae	Lichtenstein
	^	Pemphigus	saliciradicis	(Börner)
	^	Pemphigus	spyrothecae	Passerini
	^	Pemphigus	trehernei	Foster
	#	Periphyllus	acericola	(Walker)
	#	Periphyllus	aceris	(Linnaeus)
	#	Periphyllus	californiensis	(Shinji)
	#	Periphyllus	hirticornis	(Walker)
	#	Periphyllus	lyropictus	(Kessler)
	^	Periphyllus	obscurus	Mamontova
	#	Periphyllus	testudinaceus	(Fernie)
	*	Phloeomyzus	passerinii	Signoret
	#	Phorodon	cannabis	Passerini
yes	#	Phorodon	humuli	(Schrank)
	#	Phyllaphis	fagi	(Linnaeus)
	*	Pleotrichophorus	chrysanthemi	(Theobald)
	#	Pleotrichophorus	duponti	Hille Ris Lambers
	#	Pleotrichophorus	glandulosus	(Kaltenbach)
	#	Plocamaphis	amerinae	(Hartig)
	#	Plocamaphis	flocculosa	(Weed)
	^	Plocamaphis	flocculosa	brachysiphon Ossiannilsson
	#	Prociphilus	bumeliae	(Schrank)
	#	Prociphilus	fraxini	(Fabricius)
	#	Prociphilus	pini	Burmeister
	*	Prociphilus	xylostei	(De Geer)
	#	Protrama	flavescens	(Koch)
	*	Protrama	radicis	(Kaltenbach)
	#	Protrama	ranunculi	(del Geurcio)
	#	Pseudacaudella	rubida	Börner
	*	Pseudobrevicoryne	buhri	Börner
	#	Pterocallis	alni	(De Geer)
	*	Pterocallis	maculata	(von Heyden)
	*	Pterocomma	jacksoni	Theobald
	^	Pterocomma	konoi	Hori
	#	Pterocomma	pilosum	Buckton
	#	Pterocomma	populeum	(Kaltenbach)
	#	Pterocomma	rufipes	(Hartig)
	#	Pterocomma	salicis	(Linnaeus)
	*	Pterocomma	tremulae	Börner
	#	Rhodobium	porosum	(Sanderson)
	#	Rhopalomyzus	lonicera	(Siebold)
	#	Rhopalomyzus	poae	(Gillette)
	#	Rhopalosiphoninus	calthae	(Koch)
	#	Rhopalosiphoninus	heikinheimoi	(Börner)
	#	Rhopalosiphoninus	latysiphon	(Davidson)
	#	Rhopalosiphoninus	ribesinus	(van der Goot)
	#	Rhopalosiphoninus	staphyleae	(Koch)
	#	Rhopalosiphoninus	staphyleae	tulipaellus Theobald
yes	#	Rhopalosiphum	insertum	Walker = R.oxycanthae (Shrank)
yes	#	Rhopalosiphum	maidis	(Fitch)
	#	Rhopalosiphum	nymphaeae	(Linnaeus)
yes	#	Rhopalosiphum	padi	(Linnaeus)
	#	Rhopalosiphum	rufulum	Richards
	#	Schizaphis	agrostis	Hille Ris Lambers
	^	Schizaphis	caricis	(Schouteden)
	^	Schizaphis	graminum	gigjai Stroyan
	#	Schizaphis	holci	Hille Ris Lambers
	^	Schizaphis	nigerrima	(Hille Ris Lambers)
	#	Schizaphis	palustris	(Theobald)
	#	Schizaphis	pilipes	(Ossiannilsson)
	^	Schizaphis	rufula	(Walker)
	#	Schizaphis	scirpi	(Passerini)
	^	Schizaphis	scirpi	eriophori Müller
	#	Schizolachnus	pineti	(Fabricius)
	#	Semiaphis	dauci	(Fabricius)
	*	Semiaphis	pimpinellae	(Kaltenbach)
	#	Sipha	elegans	del Guercio
	#	Sipha	glyceriae	(Kaltenbach)
	#	Sipha	littoralis	(Walker)
	#	Sipha	maydis	Passerini
	#	Sitobion	alopecuri	(Takahashi)
yes	#	Sitobion	avenae	(Fabricius)
yes	#	Sitobion	fragariae	(Walker)
	*	Sitobion	luteum	(Buckton)
	*	Sitobion	scoticum	(Stroyan)
	#	Smynthurodes	betae	Westwood
	#	Staegeriella	necopinata	(Börner)
	#	Staticobium	limonii	(Contarini)
	*	Staticobium	staticis	(Theobald)
	*	Stomaphis	graffii	Cholodkovsky
	*	Stomaphis	quercus	(Linnaeus)
	#	Subacyrthosiphon	crytobium	Hille Ris Lambers
	^	Subsaltusaphis	flava	(Hille Ris Lambers)
	#	Subsaltusaphis	ornata	(Theobald)
	^	Subsaltusaphis	paniceae	(Quednau)
	#	Subsaltusaphis	picta	(Hille Ris Lambers)
	^	Subsaltusaphis	rossneri	(Börner)
	#	Symydobius	oblongus	(von Heyden)
	#	Takecallis	arundicolens	(Clarke)
	#	Takecallis	arundinariae	(Essig)
	*	Takecallis	taiwana	(Takahashi)
	#	Tetraneura	ulmi	(Linnaeus)
	#	Thecabius	affinis	(Kaltenbach)
	#	Thecabius (Parathecabius)	auriculae	(Murray)
	#	Thecabius (Parathecabius)	lysimachiae	Börner
	#	Thelaxes	dryophila	(Schrank)
	*	Thelaxes	suberi	(del Geurcio)
	#	Therioaphis	luteola	(Börner)
	#	Therioaphis	ononidis	(Kaltenbach)
	#	Therioaphis	riehmi	(Börner)
	#	Therioaphis	trifolii	(Monell)
	#	Tinocallis	nevskyi	Remaudière, Quednau & Heie
	#	Tinocallis	platani	(Kaltenbach)
	#	Tinocallis	takachihoensis	Higuchi
	*	Tinocallis	ulmiparvifoliae	Matsumura
	*	Tinocallis	zelkowae	(Takahashi)
	#	Toxoptera	aurantii	(Boyer de Fonscolombe)
	#	Trama	caudata	(del Geurcio)
	*	Trama	maritima	(Eastop)
	#	Trama	rara	Mordvilko
	#	Trama	troglodytes	von Heyden
	#	Trichosiphonaphis (Xenomyzus)	corticis	(Aizenberg)
	*	Trichosiphonaphis (Xenomyzus)	polygonifoliae	(Shinji)
	#	Tubaphis	ranunculina	(Walker)
	#	Tuberculatus (Tuberculoides)	annulatus	(Hartig)
	#	Tuberculatus (Tuberculoides)	borealis	Krzywiec
	#	Tuberculatus (Tuberculoides)	neglectus	Krzywiec
	#	Tuberculatus	querceus	(Kaltenbach)
	#	Tuberolachnus	salignus	(Gmelin)
	^	Uroleucon	achilleae	(Koch)
	^	Uroleucon (Uromelan)	aeneum	(Hille Ris Lambers)
	#	Uroleucon (Uromelan)	campanulae	(Kaltenbach)
	^	Uroleucon	cichorii	(Koch)
	^	Uroleucon	cirsii	(Linnaeus)
	#	Uroleucon	erigeronense	(Thomas)
	^	Uroleucon	grossum	(Hille Ris Lambers)
	^	Uroleucon (Uromelan)	helenae	(Hille Ris Lambers)
	^	Uroleucon	hypochoeridis	(Hille Ris Lambers)
	^	Uroleucon (Uromelan)	jaceae	(Linnaeus)
	#	Uroleucon	jaceicola	(Hille Ris Lambers)
	^	Uroleucon	leontodontis	(Hille Ris Lambers)
	^	Uroleucon (Uromelan)	minor	(Börner)
	^	Uroleucon	murale	(Buckton)
	#	Uroleucon (Uromelan)	nigrocampanulae	(Theobald)
	^	Uroleucon	obscurum	(Koch)
	^	Uroleucon	picridis	(Fabricius)
	^	Uroleucon	pilosellae	(Börner)
	^	Uroleucon (Uromelan)	riparium	(Stroyan)
	^	Uroleucon (Uromelan)	simile	(Hille Ris Lambers)
	^	Uroleucon (Uromelan)	solidaginis	(Fabricius)
	^	Uroleucon	sonchi	(Linnaeus)
	#	Uroleucon	tanaceti	(Linnaeus)
	#	Uroleucon (Uromelan)	taraxaci	(Kaltenbach)
	#	Uroleucon	tussilaginis	(Walker)
	#	Utamphorophora	humboldti	(Essig)
	#	Vesiculaphis	theobaldi	Takahashi
	#	Wahgreniella	nervata	(Gillette)
	#	Wahgreniella	nervata	arbuti (Davidson)
	#	Wahgreniella	ossiannilssoni	Hille Ris Lambers
	#	Wahgreniella	vaccinii	(Theobald)
